# Supplementary material for: 1-(2-Chloro­benzo­yl)-3-[4-(trifluoro­meth­oxy)phen­yl]urea
Source: Acta Crystallogr Sect E Struct Rep Online. 2008 Jun 7;64(Pt 7):o1218. doi: 10.1107/S1600536808016462 (PMC2961706; doi:10.1107/S1600536808016462)
Supplement: Supplementary file 1 [file e-64-o1218-sup1.cif]

##############################################################################
###                                                                        ###
###        Electronic paper (Acta Crystallographica Section E)             ###
###                                                                        ###
##############################################################################
#                                                                            #
# This CIF contains the data in a paper accepted for publication in Acta     #
# Crystallographica Section E. It conforms to the requirements of Notes      #
# for Authors for Section E, and has been peer reviewed under the auspices   #
# of the IUCr Commission on Journals.                                        #
#                                                                            #
# Full details of the Crystallographic Information File format               #
# are given in the paper "The Crystallographic Information File (CIF):       #
# a New Standard Archive File for Crystallography" by S. R. Hall, F. H.      #
# Allen and I. D. Brown [Acta Cryst. (1991), A47, 655-685].                  #
#                                                                            #
# The current version of the core CIF dictionary is obtainable from          #
# ftp://ftp.iucr.org/pub/cif_core.dic. The current version number is 2.4.    #
#                                                                            #
# Software is freely available for graphical display of the structure(s) in  #
# this CIF.  For information consult the CIF home page http://www.iucr.org/  #
# cif/home.html                                                              #
#                                                                            #
# This file may be used for bona fide research purposes within the           #
# scientific community so long as proper attribution is given to the journal # 
# article from which it was obtained.                                        #
#                                                                            #
##############################################################################
                                             
data_global
_journal_date_recd_electronic     2008-05-21
_journal_date_accepted     2008-05-29
_journal_name_full     'Acta Crystallographica, Section E'
_journal_year     2008
_journal_volume     64
_journal_issue      7
_journal_page_first     o1218
_journal_page_last     o1218
_journal_paper_category     QO
_journal_coeditor_code     KP2174
_publ_contact_author_name     'Professor Fang-shi Li'
_publ_contact_author_address
;
'Fang-shi Li'
Department of Applied Chemistry
College of Science
Nanjing University of Technolgy
Xinmofan Road No.5 Nanjing
Nanjing 210009
People's Republic of China
;
_publ_contact_author_email     fangshi.li@njut.edu.cn
_publ_contact_author_fax     '86 25  83587450'
_publ_contact_author_phone     '86 25 83587450'
_publ_section_title
;
1-(2-Chlorobenzoyl)-3-[4-(trifluoromethoxy)phenyl]urea
;
loop_
    _publ_author_name
    _publ_author_address
    'Yin-hong Liu'
;
Department of Applied Chemistry
College of Science
Nanjing University of Technology
Xinmofan Road No. 5
Nanjing 210009
People's Republic of China
;
    'Fang-shi Li'
;
Department of Applied Chemistry
College of Science
Nanjing University of Technology
Xinmofan Road No. 5
Nanjing 210009
People's Republic of China
;
    'Li-he Yin'
;
Department of Applied Chemistry
College of Science
Nanjing University of Technology
Xinmofan Road No. 5
Nanjing 210009
People's Republic of China
;
    'Da-sheng Yu'
;
Department of Applied Chemistry
College of Science
Nanjing University of Technology
Xinmofan Road No. 5
Nanjing 210009
People's Republic of China
;
data_I
_chemical_name_systematic
;
1-(2-Chlorobenzoyl)-3-[4-(trifluoromethoxy)phenyl]urea
;
_chemical_name_common     Triflumuron
_chemical_formula_moiety     'C15 H10 Cl F3  N2 O3'
_chemical_formula_sum     'C15 H10 Cl F3  N2 O3'
_chemical_formula_iupac     'C15 H10 Cl F3  N2 O3'
_chemical_formula_weight     358.70
_chemical_melting_point     ?
_symmetry_cell_setting     monoclinic
_symmetry_space_group_name_H-M     'P 21/c'
_symmetry_space_group_name_Hall     '-P 2ybc'
loop_
    _symmetry_equiv_pos_as_xyz
    'x, y, z'
    '-x, y+1/2, -z+1/2'
    '-x, -y, -z'
    'x, -y-1/2, z-1/2'
_cell_length_a     17.293(4)
_cell_length_b     8.2870(17)
_cell_length_c     11.073(2)
_cell_angle_alpha     90.00
_cell_angle_beta     101.74(3)
_cell_angle_gamma     90.00
_cell_volume     1553.6(6)
_cell_formula_units_Z     4
_cell_measurement_reflns_used     25
_cell_measurement_theta_min     10
_cell_measurement_theta_max     14
_cell_measurement_temperature     298(2)
_exptl_crystal_description     block
_exptl_crystal_colour     colourless
_exptl_crystal_size_max     0.30
_exptl_crystal_size_mid     0.20
_exptl_crystal_size_min     0.20
_exptl_crystal_density_diffrn     1.534
_exptl_crystal_density_meas     ?
_exptl_crystal_density_method     'not measured'
_exptl_crystal_F_000     728
_exptl_absorpt_coefficient_mu     0.296
_exptl_absorpt_correction_type     psi-scan
_exptl_absorpt_process_details     '(North <i>et al.</i>,  1968)'
_exptl_absorpt_correction_T_min     0.9166
_exptl_absorpt_correction_T_max     0.9433
_exptl_special_details
;
;
_diffrn_ambient_temperature     298(2)
_diffrn_radiation_type     MoK\a
_diffrn_radiation_wavelength     0.71073
_diffrn_radiation_source     'fine-focus sealed tube'
_diffrn_radiation_monochromator     graphite
_diffrn_measurement_device_type     'Enraf--Nonius CAD-4'
_diffrn_measurement_method     \w/2\q
_diffrn_detector_area_resol_mean     ?
_diffrn_reflns_number     2946
_diffrn_reflns_av_R_equivalents     0.0123
_diffrn_reflns_av_sigmaI/netI     0.0229
_diffrn_reflns_theta_min     1.20
_diffrn_reflns_theta_max     25.19
_diffrn_reflns_theta_full     25.19
_diffrn_measured_fraction_theta_max     0.996
_diffrn_measured_fraction_theta_full     0.996
_diffrn_reflns_limit_h_min     -20
_diffrn_reflns_limit_h_max     20
_diffrn_reflns_limit_k_min     0
_diffrn_reflns_limit_k_max     9
_diffrn_reflns_limit_l_min     0
_diffrn_reflns_limit_l_max     13
_diffrn_standards_number     3
_diffrn_standards_interval_count     200
_diffrn_standards_interval_time     120
_diffrn_standards_decay_%     0
_refine_special_details
;
Refinement of <i>F</i>^2^ against ALL reflections. The weighted <i>R</i>-factor
<i>wR</i> and goodness of fit <i>S</i> are based on <i>F</i>^2^, conventional
<i>R</i>-factors <i>R</i> are based on <i>F</i>, with <i>F</i> set to zero for
negative <i>F</i>^2^. The threshold expression of <i>F</i>^2^ >
\s(<i>F</i>^2^) is used only for calculating <i>R</i>-factors(gt) <i>etc</i>.
and is not relevant to the choice of reflections for refinement.
<i>R</i>-factors based on <i>F</i>^2^ are statistically about twice as large
as those based on <i>F</i>, and <i>R</i>- factors based on ALL data will be
even larger.
;
_reflns_number_total     2784
_reflns_number_gt     1906
_reflns_threshold_expression     I>2\s(I)
_refine_ls_structure_factor_coef     Fsqd
_refine_ls_matrix_type     full
_refine_ls_R_factor_all     0.1065
_refine_ls_R_factor_gt     0.0788
_refine_ls_wR_factor_gt     0.1711
_refine_ls_wR_factor_ref     0.1859
_refine_ls_goodness_of_fit_ref     1.009
_refine_ls_restrained_S_all     1.009
_refine_ls_number_reflns     2784
_refine_ls_number_parameters     209
_refine_ls_number_restraints     1
_refine_ls_hydrogen_treatment     constr
_refine_ls_weighting_scheme     calc
_refine_ls_weighting_details
                'calc w=1/[\s^2^(Fo^2^)+(0.06P)^2^+3P] where P=(Fo^2^+2Fc^2^)/3'
_atom_sites_solution_hydrogens     geom
_atom_sites_solution_primary     direct
_atom_sites_solution_secondary     difmap
_refine_ls_shift/su_max     0.000
_refine_ls_shift/su_mean     0.000
_refine_diff_density_max     0.582
_refine_diff_density_min     -0.375
_refine_ls_extinction_method     none
_refine_ls_extinction_coef     ?
loop_
    _atom_type_symbol
    _atom_type_description
    _atom_type_scat_dispersion_real
    _atom_type_scat_dispersion_imag
    _atom_type_scat_source
    'C' 'C' 0.0033 0.0016
                         'International Tables Vol C Tables 4.2.6.8 and 6.1.1.4'
    'H' 'H' 0.0000 0.0000
                         'International Tables Vol C Tables 4.2.6.8 and 6.1.1.4'
    'N' 'N' 0.0061 0.0033
                         'International Tables Vol C Tables 4.2.6.8 and 6.1.1.4'
    'O' 'O' 0.0106 0.0060
                         'International Tables Vol C Tables 4.2.6.8 and 6.1.1.4'
    'F' 'F' 0.0171 0.0103
                         'International Tables Vol C Tables 4.2.6.8 and 6.1.1.4'
    'Cl' 'Cl' 0.1484 0.1585
                         'International Tables Vol C Tables 4.2.6.8 and 6.1.1.4'
_computing_data_collection     'CAD-4 Software (Enraf--Nonius, 1989)'
_computing_cell_refinement     'CAD-4 Software (Enraf--Nonius, 1989)'
_computing_data_reduction     'XCAD4 (Harms & Wocadlo, 1995)'
_computing_structure_solution     'SHELXS97 (Sheldrick, 2008)'
_computing_structure_refinement     'SHELXL97 (Sheldrick, 2008)'
_computing_molecular_graphics     'SHELXTL (Sheldrick, 2008)'
_computing_publication_material     'SHELXTL (Sheldrick, 2008)'
loop_
    _atom_site_type_symbol
    _atom_site_label
    _atom_site_fract_x
    _atom_site_fract_y
    _atom_site_fract_z
    _atom_site_U_iso_or_equiv
    _atom_site_adp_type
    _atom_site_calc_flag
    _atom_site_refinement_flags
    _atom_site_occupancy
    _atom_site_disorder_assembly
    _atom_site_disorder_group
    Cl Cl 0.39377(8) 0.46678(16) 0.93229(10) 0.0767(4) Uani d . 1 . .
    F F1 0.9765(5) 0.8806(12) 0.8631(10) 0.147 Uani d PD 0.52 A 1
    F F2 0.9962(5) 0.7066(11) 0.7283(8) 0.131 Uani d P 0.52 A 1
    F F3 1.0673(5) 0.7391(10) 0.9039(8) 0.127 Uani d PD 0.52 A 1
    F F1' 0.9962(6) 0.8363(13) 0.9452(9) 0.145 Uani d P 0.48 A 2
    F F2' 0.9788(6) 0.7985(12) 0.7564(10) 0.140 Uani d P 0.48 A 2
    F F3' 1.0763(4) 0.6519(9) 0.8854(7) 0.111 Uani d P 0.48 A 2
    O O1 0.9560(2) 0.6074(6) 0.8858(4) 0.1185(16) Uani d . 1 A .
    O O2 0.59902(15) 0.5358(4) 0.5609(2) 0.0661(8) Uani d . 1 . .
    O O3 0.50002(17) 0.7159(4) 0.8415(3) 0.0733(9) Uani d . 1 . .
    N N1 0.62777(18) 0.6359(4) 0.7569(3) 0.0578(9) Uani d . 1 . .
    H H1A 0.6061 0.6732 0.8145 0.069 Uiso calc R 1 . .
    N N2 0.49834(18) 0.6012(4) 0.6534(3) 0.0552(8) Uani d . 1 . .
    H H2A 0.4665 0.5691 0.5876 0.066 Uiso calc R 1 . .
    C C1 0.9996(3) 0.7289(13) 0.8574(9) 0.146(3) Uani d . 1 . .
    C C2 0.8720(3) 0.6213(7) 0.8485(5) 0.0820(15) Uani d . 1 . .
    C C3 0.8311(3) 0.6917(7) 0.9265(5) 0.0849(16) Uani d . 1 A .
    H H3A 0.8573 0.7353 1.0010 0.102 Uiso calc R 1 . .
    C C4 0.7488(3) 0.6978(6) 0.8930(4) 0.0742(13) Uani d . 1 . .
    H H4A 0.7194 0.7466 0.9445 0.089 Uiso calc R 1 A .
    C C5 0.7113(2) 0.6298(5) 0.7812(3) 0.0570(10) Uani d . 1 A .
    C C6 0.7545(2) 0.5566(6) 0.7047(4) 0.0694(12) Uani d . 1 . .
    H H6A 0.7294 0.5092 0.6310 0.083 Uiso calc R 1 A .
    C C7 0.8363(3) 0.5553(7) 0.7400(5) 0.0802(14) Uani d . 1 A .
    H H7A 0.8666 0.5088 0.6888 0.096 Uiso calc R 1 . .
    C C8 0.5786(2) 0.5883(5) 0.6510(4) 0.0532(10) Uani d . 1 . .
    C C9 0.4632(2) 0.6571(5) 0.7445(4) 0.0527(9) Uani d . 1 . .
    C C10 0.3755(2) 0.6418(5) 0.7208(4) 0.0539(10) Uani d . 1 . .
    C C11 0.3384(2) 0.5638(5) 0.8036(4) 0.0561(10) Uani d . 1 . .
    C C12 0.2570(3) 0.5556(6) 0.7844(5) 0.0755(13) Uani d . 1 . .
    H H12A 0.2327 0.5031 0.8410 0.091 Uiso calc R 1 . .
    C C13 0.2120(3) 0.6263(7) 0.6803(5) 0.0842(15) Uani d . 1 . .
    H H13A 0.1572 0.6227 0.6672 0.101 Uiso calc R 1 . .
    C C14 0.2478(3) 0.7012(7) 0.5968(5) 0.0842(15) Uani d . 1 . .
    H H14A 0.2172 0.7477 0.5267 0.101 Uiso calc R 1 . .
    C C15 0.3293(3) 0.7087(6) 0.6157(4) 0.0687(12) Uani d . 1 . .
    H H15A 0.3532 0.7588 0.5576 0.082 Uiso calc R 1 . .
loop_
    _atom_site_aniso_label
    _atom_site_aniso_U_11
    _atom_site_aniso_U_22
    _atom_site_aniso_U_33
    _atom_site_aniso_U_12
    _atom_site_aniso_U_13
    _atom_site_aniso_U_23
    Cl 0.0925(9) 0.0813(8) 0.0561(6) 0.0109(7) 0.0145(6) 0.0084(6)
    F1 0.147 0.147 0.147 0.000 0.030 0.000
    F2 0.131 0.131 0.131 0.000 0.027 0.000
    F3 0.127 0.127 0.127 0.000 0.026 0.000
    F1' 0.145 0.145 0.145 0.000 0.030 0.000
    F2' 0.140 0.140 0.140 0.000 0.029 0.000
    F3' 0.111 0.111 0.111 0.000 0.023 0.000
    O1 0.0479(19) 0.170(4) 0.123(3) -0.013(2) -0.017(2) 0.038(3)
    O2 0.0487(15) 0.092(2) 0.0543(16) -0.0083(15) 0.0024(13) -0.0147(16)
    O3 0.0656(18) 0.083(2) 0.0648(18) -0.0052(16) -0.0016(15) -0.0225(17)
    N1 0.0467(18) 0.072(2) 0.0491(18) -0.0096(16) -0.0039(14) -0.0009(17)
    N2 0.0502(18) 0.064(2) 0.0468(17) -0.0067(16) -0.0008(14) -0.0074(16)
    C1 0.025(2) 0.234(10) 0.168(7) -0.022(4) -0.005(3) 0.020(8)
    C2 0.050(3) 0.106(4) 0.080(3) -0.017(3) -0.010(2) 0.024(3)
    C3 0.056(3) 0.126(5) 0.063(3) -0.028(3) -0.012(2) 0.007(3)
    C4 0.062(3) 0.097(4) 0.059(3) -0.023(3) -0.002(2) -0.001(2)
    C5 0.052(2) 0.066(3) 0.048(2) -0.014(2) -0.0026(18) 0.0114(19)
    C6 0.049(2) 0.089(3) 0.063(3) -0.003(2) -0.004(2) 0.002(2)
    C7 0.055(3) 0.098(4) 0.084(3) -0.001(3) 0.006(2) 0.004(3)
    C8 0.049(2) 0.059(2) 0.047(2) -0.0097(19) 0.0009(17) -0.0001(19)
    C9 0.056(2) 0.046(2) 0.052(2) -0.0018(18) 0.0009(18) 0.0000(18)
    C10 0.053(2) 0.047(2) 0.058(2) 0.0019(18) 0.0017(18) -0.0064(19)
    C11 0.063(2) 0.055(3) 0.051(2) 0.0033(19) 0.0140(19) -0.0095(19)
    C12 0.066(3) 0.082(3) 0.083(3) 0.002(3) 0.027(3) -0.007(3)
    C13 0.057(3) 0.098(4) 0.097(4) 0.007(3) 0.013(3) -0.011(3)
    C14 0.071(3) 0.088(4) 0.082(3) 0.022(3) -0.011(3) 0.002(3)
    C15 0.061(3) 0.077(3) 0.064(3) 0.005(2) 0.003(2) 0.012(2)
_geom_special_details
;
All e.s.d.'s (except the e.s.d. in the dihedral angle between two l.s. planes)
are estimated using the full covariance matrix. The cell e.s.d.'s are taken
into account individually in the estimation of e.s.d.'s in distances, angles
and torsion angles; correlations between e.s.d.'s in cell parameters are only
used when they are defined by crystal symmetry. An approximate (isotropic)
treatment of cell e.s.d.'s is used for estimating e.s.d.'s involving l.s.
planes.
;
loop_
    _geom_bond_atom_site_label_1
    _geom_bond_atom_site_label_2
    _geom_bond_site_symmetry_2
    _geom_bond_distance
    _geom_bond_publ_flag
    Cl C11 . 1.743(4) ?
    F1 C1 . 1.324(12) ?
    F2 C1 . 1.431(11) ?
    F3 C1 . 1.181(10) ?
    F1' C1 . 1.327(12) ?
    F2' C1 . 1.244(11) ?
    F3' C1 . 1.447(10) ?
    O1 C1 . 1.334(9) ?
    O1 C2 . 1.432(5) ?
    O2 C8 . 1.205(4) ?
    O3 C9 . 1.233(4) ?
    N1 C8 . 1.360(5) ?
    N1 C5 . 1.416(5) ?
    N1 H1A . 0.8600 ?
    N2 C9 . 1.361(5) ?
    N2 C8 . 1.398(5) ?
    N2 H2A . 0.8600 ?
    C2 C7 . 1.350(7) ?
    C2 C3 . 1.354(7) ?
    C3 C4 . 1.397(6) ?
    C3 H3A . 0.9300 ?
    C4 C5 . 1.394(6) ?
    C4 H4A . 0.9300 ?
    C5 C6 . 1.379(6) ?
    C6 C7 . 1.389(6) ?
    C6 H6A . 0.9300 ?
    C7 H7A . 0.9300 ?
    C9 C10 . 1.490(5) ?
    C10 C11 . 1.382(6) ?
    C10 C15 . 1.386(5) ?
    C11 C12 . 1.381(6) ?
    C12 C13 . 1.383(7) ?
    C12 H12A . 0.9300 ?
    C13 C14 . 1.362(7) ?
    C13 H13A . 0.9300 ?
    C14 C15 . 1.384(6) ?
    C14 H14A . 0.9300 ?
    C15 H15A . 0.9300 ?
loop_
    _geom_angle_atom_site_label_1
    _geom_angle_atom_site_label_2
    _geom_angle_atom_site_label_3
    _geom_angle_site_symmetry_1
    _geom_angle_site_symmetry_3
    _geom_angle
    _geom_angle_publ_flag
    C1 O1 C2 . . 117.4(5) ?
    C8 N1 C5 . . 126.0(4) ?
    C8 N1 H1A . . 117.0 ?
    C5 N1 H1A . . 117.0 ?
    C9 N2 C8 . . 129.5(3) ?
    C9 N2 H2A . . 115.3 ?
    C8 N2 H2A . . 115.3 ?
    F3 C1 F2' . . 115.9(9) ?
    F3 C1 F1 . . 101.2(9) ?
    F2' C1 F1 . . 64.4(8) ?
    F3 C1 F1' . . 79.7(8) ?
    F2' C1 F1' . . 107.4(11) ?
    F1 C1 F1' . . 43.2(6) ?
    F3 C1 O1 . . 120.6(9) ?
    F2' C1 O1 . . 119.2(7) ?
    F1 C1 O1 . . 121.0(7) ?
    F1' C1 O1 . . 102.8(8) ?
    F3 C1 F2 . . 106.3(8) ?
    F2' C1 F2 . . 38.4(6) ?
    F1 C1 F2 . . 102.6(9) ?
    F1' C1 F2 . . 145.0(11) ?
    O1 C1 F2 . . 103.1(8) ?
    F3 C1 F3' . . 32.4(5) ?
    F2' C1 F3' . . 118.7(9) ?
    F1 C1 F3' . . 132.9(8) ?
    F1' C1 F3' . . 108.3(8) ?
    O1 C1 F3' . . 98.9(8) ?
    F2 C1 F3' . . 90.4(7) ?
    C7 C2 C3 . . 122.6(4) ?
    C7 C2 O1 . . 118.5(5) ?
    C3 C2 O1 . . 118.8(5) ?
    C2 C3 C4 . . 118.8(4) ?
    C2 C3 H3A . . 120.6 ?
    C4 C3 H3A . . 120.6 ?
    C5 C4 C3 . . 119.0(5) ?
    C5 C4 H4A . . 120.5 ?
    C3 C4 H4A . . 120.5 ?
    C6 C5 C4 . . 120.8(4) ?
    C6 C5 N1 . . 123.9(4) ?
    C4 C5 N1 . . 115.2(4) ?
    C5 C6 C7 . . 118.6(4) ?
    C5 C6 H6A . . 120.7 ?
    C7 C6 H6A . . 120.7 ?
    C2 C7 C6 . . 120.2(5) ?
    C2 C7 H7A . . 119.9 ?
    C6 C7 H7A . . 119.9 ?
    O2 C8 N1 . . 125.6(4) ?
    O2 C8 N2 . . 120.2(3) ?
    N1 C8 N2 . . 114.2(4) ?
    O3 C9 N2 . . 123.4(4) ?
    O3 C9 C10 . . 120.9(4) ?
    N2 C9 C10 . . 115.7(3) ?
    C11 C10 C15 . . 118.6(4) ?
    C11 C10 C9 . . 121.1(3) ?
    C15 C10 C9 . . 120.4(4) ?
    C12 C11 C10 . . 121.1(4) ?
    C12 C11 Cl . . 118.5(4) ?
    C10 C11 Cl . . 120.4(3) ?
    C11 C12 C13 . . 119.4(5) ?
    C11 C12 H12A . . 120.3 ?
    C13 C12 H12A . . 120.3 ?
    C14 C13 C12 . . 120.2(5) ?
    C14 C13 H13A . . 119.9 ?
    C12 C13 H13A . . 119.9 ?
    C13 C14 C15 . . 120.5(5) ?
    C13 C14 H14A . . 119.7 ?
    C15 C14 H14A . . 119.7 ?
    C14 C15 C10 . . 120.3(5) ?
    C14 C15 H15A . . 119.9 ?
    C10 C15 H15A . . 119.9 ?
loop_
    _geom_hbond_atom_site_label_D
    _geom_hbond_atom_site_label_H
    _geom_hbond_atom_site_label_A
    _geom_hbond_site_symmetry_A
    _geom_hbond_distance_DH
    _geom_hbond_distance_HA
    _geom_hbond_distance_DA
    _geom_hbond_angle_DHA
    _geom_hbond_publ_flag
    N1 H1A O3 . 0.8600 1.9500 2.653(4) 138.00 yes
    N2 H2A O2 3_666 0.8600 2.0000 2.851(4) 172.00 yes
    C6 H6A O2 . 0.9300 2.2400 2.838(5) 121.00 yes
