# Supplementary material for: 1-(2-Chloro­benzo­yl)-3-[4-(trifluoro­meth­oxy)phen­yl]urea
Source: Acta Crystallogr Sect E Struct Rep Online. 2008 Jun 7;64(Pt 7):o1218. doi: 10.1107/S1600536808016462 (PMC2961706; doi:10.1107/S1600536808016462)
Supplement: Supplementary file 2 [file e-64-o1218-Isup2.hkl]

# 
# h,k,l, Fc-squared, Fo-squared, sigma(Fo-squared) and status flag 
# 
data_I
_shelx_title ' X in P2(1)/c' 
_shelx_refln_list_code          4 
_shelx_F_calc_maximum      214.30 
_exptl_crystal_F_000       728.00 
_reflns_d_resolution_high  0.8350 
 
loop_ 
 _symmetry_equiv_pos_as_xyz 
 'x, y, z' 
 '-x, y+1/2, -z+1/2' 
 '-x, -y, -z' 
 'x, -y-1/2, z-1/2' 
 
_cell_length_a    17.2930 
_cell_length_b     8.2870 
_cell_length_c    11.0730 
_cell_angle_alpha  90.000 
_cell_angle_beta  101.740 
_cell_angle_gamma  90.000 
 
_shelx_F_squared_multiplier     1.000 
 
loop_ 
 _refln_index_h 
 _refln_index_k 
 _refln_index_l 
 _refln_F_squared_calc 
 _refln_F_squared_meas 
 _refln_F_squared_sigma 
 _refln_observed_status 
   1   0   0     2211.31     1880.66     11.92 o 
   2   0   0     3822.29     3679.63     24.42 o 
   3   0   0     6343.31     6525.46     41.83 o 
   4   0   0     2906.07     2828.88     28.83 o 
   5   0   0     8915.33     9884.43     87.56 o 
   6   0   0       95.10       57.99      1.68 o 
   7   0   0       34.35       40.92      7.61 o 
   8   0   0     9333.55    10370.01     88.26 o 
   9   0   0     3286.58     3600.26     51.21 o 
  10   0   0      360.92      299.87      3.82 o 
  11   0   0      465.33      423.20      4.67 o 
  12   0   0      846.52      914.77      7.02 o 
  13   0   0       78.68       85.40      3.02 o 
  14   0   0       77.78       62.24      1.97 o 
  15   0   0       35.16       63.54      2.66 o 
  16   0   0      120.69       97.80      3.26 o 
  17   0   0        0.14        2.65      4.45 o 
  18   0   0      106.15      103.56      4.49 o 
  19   0   0        0.00        0.80      2.32 o 
  20   0   0       47.47       44.55      3.99 o 
   1   1   0      425.08      334.10      3.39 o 
   2   1   0      394.52      339.95      3.45 o 
   3   1   0      595.35      443.54      3.12 o 
   4   1   0      273.52      334.19      2.33 o 
   5   1   0       45.16       76.29      3.03 o 
   6   1   0      119.97      112.39      1.36 o 
   7   1   0       63.33       59.54      1.56 o 
   8   1   0     6448.79     7510.52     73.39 o 
   9   1   0      211.29      293.09      3.59 o 
  10   1   0       28.64       40.89      2.46 o 
  11   1   0      160.93      174.95      3.99 o 
  12   1   0       58.28       61.35      3.04 o 
  13   1   0        1.65        9.09      1.60 o 
  14   1   0       18.86       17.98      2.01 o 
  15   1   0        5.41        7.70      1.93 o 
  16   1   0      118.66       98.68      3.09 o 
  17   1   0        1.61        0.98      1.90 o 
  18   1   0        3.84        0.52      2.13 o 
  19   1   0        0.24        0.70      2.09 o 
  20   1   0        1.52        0.84      2.29 o 
   0   2   0      160.21      134.93      2.08 o 
   1   2   0     7070.53     7439.00     66.54 o 
   2   2   0     1494.36     1285.66     36.16 o 
   3   2   0       35.98       25.88      0.90 o 
   4   2   0     8515.72    10401.10     74.24 o 
   5   2   0     2186.51     2152.94     65.86 o 
   6   2   0     4426.54     4801.89     53.28 o 
   7   2   0      142.17      133.89      2.43 o 
   8   2   0        1.94        8.20      3.99 o 
   9   2   0      868.99      863.65     10.50 o 
  10   2   0       42.00       33.53      1.69 o 
  11   2   0      536.18      555.97      7.51 o 
  12   2   0       65.16       81.76      3.02 o 
  13   2   0        6.62       24.25      3.96 o 
  14   2   0      268.99      278.16      4.50 o 
  15   2   0       16.50        6.45      1.85 o 
  16   2   0      181.41      186.38      4.11 o 
  17   2   0        1.20        1.54      1.97 o 
  18   2   0        1.91        0.82      2.81 o 
  19   2   0       27.88        7.17      2.32 o 
   1   3   0     1852.52     1895.24     65.82 o 
   2   3   0      594.05      500.14      9.93 o 
   3   3   0     3443.30     3665.01     44.00 o 
   4   3   0        0.83        9.86      1.12 o 
   5   3   0       61.65       73.75      9.30 o 
   6   3   0      382.59      484.82      4.26 o 
   7   3   0      442.20      343.82      4.70 o 
   8   3   0     1283.50     1454.91     11.78 o 
   9   3   0       21.92       14.34      1.62 o 
  10   3   0       26.27       28.98      1.83 o 
  11   3   0       14.64        5.54      1.61 o 
  12   3   0      183.56      186.46      4.08 o 
  13   3   0        3.43        0.32      1.70 o 
  14   3   0        2.00        3.04      1.89 o 
  15   3   0       15.62       17.19      3.00 o 
  16   3   0       32.52       22.70      2.52 o 
  17   3   0        4.58        4.43      4.50 o 
  18   3   0        2.72        5.63      2.20 o 
  19   3   0        2.16        0.52      2.27 o 
   0   4   0      308.28      311.35      4.73 o 
   1   4   0       96.84       79.62      1.96 o 
   2   4   0       84.07       57.46      1.80 o 
   3   4   0       34.81       46.08      1.71 o 
   4   4   0       15.43        8.86      1.42 o 
   5   4   0      194.47      256.99      5.56 o 
   6   4   0      142.62      105.27      3.00 o 
   7   4   0       89.87       99.91      2.54 o 
   8   4   0       20.36       26.46      1.93 o 
   9   4   0       23.83       13.44      1.83 o 
  10   4   0       99.53       96.54      2.81 o 
  11   4   0       27.55       17.75      2.10 o 
  12   4   0      583.69      560.21      6.42 o 
  13   4   0       12.04       14.80      2.44 o 
  14   4   0      144.53      102.58      5.89 o 
  15   4   0      132.76      126.49      8.16 o 
  16   4   0        3.16        1.92      3.39 o 
  17   4   0        1.14        2.36      2.12 o 
  18   4   0       10.37        9.21      6.03 o 
   1   5   0      124.91      109.26      3.97 o 
   2   5   0      262.91      291.53      3.91 o 
   3   5   0      705.21      716.72     15.38 o 
   4   5   0     1175.19     1351.60     14.41 o 
   5   5   0       33.94       34.77      2.20 o 
   6   5   0      221.01      266.03     17.08 o 
   7   5   0      291.43      279.94      5.19 o 
   8   5   0       73.81       65.96      2.65 o 
   9   5   0       42.51       39.32      2.33 o 
  10   5   0       49.46       49.37      2.70 o 
  11   5   0      106.80       91.01      3.64 o 
  12   5   0      140.40      117.83      4.23 o 
  13   5   0       79.61       68.07      3.38 o 
  14   5   0       10.38        6.01      2.57 o 
  15   5   0        4.01        0.00      2.21 o 
  16   5   0        7.56        7.83      2.19 o 
  17   5   0       10.77       13.37      2.42 o 
   0   6   0        0.74        0.57      2.47 o 
   1   6   0        1.16        6.88      2.41 o 
   2   6   0        0.06        1.10      1.71 o 
   3   6   0       18.27       11.97      2.08 o 
   4   6   0       76.09      114.39      8.91 o 
   5   6   0      112.64       93.10      3.23 o 
   6   6   0       35.33       36.04      2.69 o 
   7   6   0        3.97        4.03      2.19 o 
   8   6   0        4.16        2.17      3.49 o 
   9   6   0        1.62        3.55      1.98 o 
  10   6   0        2.38        0.75      2.45 o 
  11   6   0       22.84       26.24      2.93 o 
  12   6   0       91.50       86.18      9.33 o 
  13   6   0      183.18      177.05      4.97 o 
  14   6   0       30.96       27.05      3.05 o 
  15   6   0        2.76        7.50      2.33 o 
  16   6   0        2.69        2.14      2.44 o 
   1   7   0       27.19       23.26      2.46 o 
   2   7   0       39.34       52.16      3.93 o 
   3   7   0       53.99       36.46      2.89 o 
   4   7   0       80.39      100.64      3.97 o 
   5   7   0       24.80       42.66      5.16 o 
   6   7   0      151.63      144.19      6.97 o 
   7   7   0       92.24      120.54      5.43 o 
   8   7   0       51.95       43.72      6.02 o 
   9   7   0       12.54        7.61      2.95 o 
  10   7   0       15.88       21.50      3.30 o 
  11   7   0       15.70       17.82      3.47 o 
  12   7   0       57.30       59.34      8.77 o 
  13   7   0       30.72       21.28      4.52 o 
  14   7   0        1.71        7.66      2.85 o 
   0   8   0        5.03        7.28      3.24 o 
   1   8   0        0.04        0.72      2.46 o 
   2   8   0       16.94       10.46     10.90 o 
   3   8   0        0.04        1.68      2.68 o 
   4   8   0        8.46        3.81      5.79 o 
   5   8   0        1.62        0.09      2.85 o 
   6   8   0        0.15        0.89      2.99 o 
   7   8   0        1.25        3.06      4.64 o 
   8   8   0        0.01        5.80      3.18 o 
   9   8   0        9.67        5.27      3.64 o 
  10   8   0       25.11       27.55      3.94 o 
  11   8   0        2.88        3.02      3.76 o 
  12   8   0       75.22       72.53      7.11 o 
   1   9   0       10.58       11.61      3.21 o 
   2   9   0       21.10       19.65      3.41 o 
   3   9   0        0.48        0.88      3.25 o 
   4   9   0        5.41        9.92      3.36 o 
   5   9   0       11.85        8.56      7.84 o 
   6   9   0        2.09       11.02      3.45 o 
   7   9   0        8.20        3.96      3.96 o 
   8   9   0        8.78       11.85      3.81 o 
 -20   1   1        0.52        2.13      2.94 o 
 -19   1   1        8.61       11.43      3.17 o 
 -18   1   1       16.52       14.62      2.95 o 
 -17   1   1        2.30        2.77      2.77 o 
 -16   1   1      216.92      177.96      5.85 o 
 -15   1   1        6.01        5.69      2.30 o 
 -14   1   1       31.76       27.55      2.80 o 
 -13   1   1        1.49        1.42      2.21 o 
 -12   1   1      125.67       82.81      3.39 o 
 -11   1   1       83.61       59.25      2.95 o 
 -10   1   1       22.41       16.78      2.00 o 
  -9   1   1      517.82      515.13      6.38 o 
  -8   1   1     1451.95     1527.51     10.17 o 
  -7   1   1      230.07      305.39      4.30 o 
  -6   1   1     1268.57     1433.01      8.42 o 
  -5   1   1       48.08       68.93      1.84 o 
  -4   1   1     3229.85     3556.87     50.48 o 
  -3   1   1      564.55      581.12      4.13 o 
  -2   1   1     1229.54     1104.76     20.43 o 
  -1   1   1      352.12      306.57      2.16 o 
   0   1   1      652.85      522.20      2.77 o 
   1   1   1        7.59       19.61      0.63 o 
   2   1   1     1969.45     1562.83     26.29 o 
   3   1   1      285.14      334.62      3.15 o 
   4   1   1      998.73      807.39      5.55 o 
   5   1   1       69.50       69.57      1.85 o 
   6   1   1       37.67       51.01      2.07 o 
   7   1   1       12.16        5.26      1.76 o 
   8   1   1     1069.35     1250.68      9.79 o 
   9   1   1      357.66      294.42      5.34 o 
  10   1   1       74.67       66.53      2.97 o 
  11   1   1       62.03       66.04      3.26 o 
  12   1   1      152.83      109.25      4.07 o 
  13   1   1       90.57      141.78      4.66 o 
  14   1   1      116.97       69.85      3.95 o 
  15   1   1       11.06       29.40      3.41 o 
  16   1   1      209.87      181.30      6.19 o 
  17   1   1       10.21        0.00      3.10 o 
  18   1   1        6.43        5.10      3.13 o 
  19   1   1        0.21        1.17      3.51 o 
 -20   2   1        2.88        1.73      3.45 o 
 -19   2   1        3.90        7.50      3.01 o 
 -18   2   1       13.78        8.61      3.25 o 
 -17   2   1        9.46       23.32      3.52 o 
 -16   2   1       61.95      100.16      4.75 o 
 -15   2   1       11.52       12.99      3.64 o 
 -14   2   1       31.80       45.11      3.98 o 
 -13   2   1        3.19       17.51      2.57 o 
 -12   2   1       78.10      122.92      4.08 o 
 -11   2   1      100.54       85.13      3.48 o 
 -10   2   1       35.21       25.77      2.34 o 
  -9   2   1     1188.58     1268.21     10.29 o 
  -8   2   1      415.99      499.25      6.23 o 
  -7   2   1      579.47      582.65      6.17 o 
  -6   2   1       29.20       22.01      1.54 o 
  -5   2   1       27.21       16.04      1.38 o 
  -4   2   1      248.09      292.32      3.83 o 
  -3   2   1       75.84       41.82      1.59 o 
  -2   2   1      901.04      695.34      4.57 o 
  -1   2   1     9495.22     8928.66     80.10 o 
   0   2   1    45925.90    57253.46    277.68 o 
   1   2   1      194.45      148.25      2.08 o 
   2   2   1      196.77      154.37      2.38 o 
   3   2   1      841.47      802.44      5.73 o 
   4   2   1        2.99        5.31      0.99 o 
   5   2   1      558.57      653.30      6.02 o 
   6   2   1      123.73       95.09      2.81 o 
   7   2   1      501.27      596.09      6.72 o 
   8   2   1      817.63      849.07      8.46 o 
   9   2   1        1.20        0.00      1.77 o 
  10   2   1      168.21      125.28      4.01 o 
  11   2   1        9.83       20.86      2.56 o 
  12   2   1       72.85       58.07      3.37 o 
  13   2   1       25.74       17.67      2.81 o 
  14   2   1       21.36       19.04      3.09 o 
  15   2   1      227.00      206.14      6.31 o 
  16   2   1       24.94       11.07      3.22 o 
  17   2   1       10.89       13.17      3.05 o 
  18   2   1        2.12        5.50      3.24 o 
  19   2   1        8.13        3.27      3.27 o 
 -19   3   1        0.29        3.18      3.36 o 
 -18   3   1        1.26        1.71      3.59 o 
 -17   3   1       28.46        9.34      3.51 o 
 -16   3   1        5.71        9.35      2.95 o 
 -15   3   1       32.08       42.40      3.75 o 
 -14   3   1        0.03        0.16      2.61 o 
 -13   3   1       78.96       70.38      3.94 o 
 -12   3   1       21.80       16.02      2.97 o 
 -11   3   1        2.33        7.65      2.50 o 
 -10   3   1      172.23      172.23      4.57 o 
  -9   3   1      177.66      193.97      4.60 o 
  -8   3   1       50.08       35.70      2.39 o 
  -7   3   1      396.23      434.47      5.93 o 
  -6   3   1       30.97       38.97      2.59 o 
  -5   3   1     2136.06     2355.28     12.94 o 
  -4   3   1      119.67      141.29      2.87 o 
  -3   3   1     1388.12     1194.86      7.62 o 
  -2   3   1      395.17      419.85      3.30 o 
  -1   3   1      655.28      637.98      5.39 o 
   0   3   1       53.60       29.95      1.48 o 
   1   3   1      336.29      272.06      3.72 o 
   2   3   1      275.47      249.74      3.52 o 
   3   3   1      579.03      561.37      5.60 o 
   4   3   1       63.20       85.29      2.59 o 
   5   3   1       73.86       78.30      2.83 o 
   6   3   1        1.33        1.25      1.60 o 
   7   3   1      312.48      291.12      5.28 o 
   8   3   1      692.87      819.32      8.83 o 
   9   3   1       38.72       53.89      3.18 o 
  10   3   1       36.01       48.39      3.14 o 
  11   3   1        0.16        2.56      2.56 o 
  12   3   1        0.01        1.69      2.52 o 
  13   3   1        7.12       12.06      2.81 o 
  14   3   1       42.28       58.60      3.90 o 
  15   3   1        1.52        0.64      3.05 o 
  16   3   1       18.01       25.93      3.37 o 
  17   3   1        7.88       10.73      3.04 o 
  18   3   1        0.19        1.12      2.90 o 
 -18   4   1        0.93        3.98      3.61 o 
 -17   4   1        8.07        8.93      3.50 o 
 -16   4   1       49.43       62.71      4.62 o 
 -15   4   1        4.03       14.68      3.21 o 
 -14   4   1        2.68        3.35      3.01 o 
 -13   4   1       25.17       29.78      3.69 o 
 -12   4   1      142.36      154.54      5.39 o 
 -11   4   1      510.15      446.50      7.87 o 
 -10   4   1       10.37        2.54      2.37 o 
  -9   4   1       49.99       72.72      3.58 o 
  -8   4   1       73.18       45.92      2.90 o 
  -7   4   1      120.43      144.70      3.91 o 
  -6   4   1      177.45      139.91      3.70 o 
  -5   4   1        7.94       18.83      2.20 o 
  -4   4   1        5.38        1.49      1.84 o 
  -3   4   1      761.03      644.90      6.81 o 
  -2   4   1      263.37      221.34      4.14 o 
  -1   4   1     1249.82     1212.28      8.99 o 
   0   4   1       15.33       14.60      1.65 o 
   1   4   1       89.81       94.34      3.01 o 
   2   4   1      220.68      219.17      4.13 o 
   3   4   1      510.77      453.22      6.12 o 
   4   4   1       96.96       98.62      3.28 o 
   5   4   1        9.30       12.89      2.21 o 
   6   4   1       50.95       61.13      2.95 o 
   7   4   1       49.28       57.61      3.13 o 
   8   4   1       18.81       20.93      2.74 o 
   9   4   1        0.02        3.96      2.33 o 
  10   4   1      270.78      291.76      6.59 o 
  11   4   1      106.33       92.90      4.51 o 
  12   4   1       53.88       35.72      3.90 o 
  13   4   1      418.48      370.55      7.92 o 
  14   4   1       11.43       12.48      3.28 o 
  15   4   1        4.44        0.82      2.77 o 
  16   4   1        0.04        2.75      2.75 o 
  17   4   1        0.29        3.24      3.24 o 
  18   4   1        3.68        0.16      3.26 o 
 -17   5   1        1.41        2.22      3.88 o 
 -16   5   1       11.58        5.75      3.76 o 
 -15   5   1        6.76        5.27      3.51 o 
 -14   5   1       16.74       17.83      3.98 o 
 -13   5   1        0.34        4.62      3.26 o 
 -12   5   1       45.99       39.00      4.79 o 
 -11   5   1        4.92        4.44      2.90 o 
 -10   5   1       29.55       25.40      3.41 o 
  -9   5   1      114.68       94.14      4.25 o 
  -8   5   1        3.66        0.67      2.16 o 
  -7   5   1        1.49        1.12      2.70 o 
  -6   5   1        6.69       12.45      2.64 o 
  -5   5   1        0.92        3.28      2.37 o 
  -4   5   1        2.09        0.53      2.32 o 
  -3   5   1      734.01      670.35      8.02 o 
  -2   5   1      333.01      359.76      6.07 o 
  -1   5   1      594.90      516.99      7.07 o 
   0   5   1      240.26      254.24      5.20 o 
   1   5   1       64.46       65.65      3.25 o 
   2   5   1       20.58       26.92      2.56 o 
   3   5   1       20.72       18.71      2.81 o 
   4   5   1       44.01       41.41      3.25 o 
   5   5   1      123.13      123.64      4.51 o 
   6   5   1       15.45        2.56      2.56 o 
   7   5   1       13.64       28.43      3.05 o 
   8   5   1      122.75       98.40      4.52 o 
   9   5   1      120.49      147.34      5.55 o 
  10   5   1      179.29      145.35      5.45 o 
  11   5   1        2.30       11.33      3.36 o 
  12   5   1       51.00       36.84      4.52 o 
  13   5   1        6.08        5.80      3.58 o 
  14   5   1        5.29        5.05      3.19 o 
  15   5   1       10.50        6.50      3.50 o 
  16   5   1        0.35        3.49      3.00 o 
  17   5   1        0.12        3.50      3.50 o 
 -16   6   1        3.30        0.38      4.19 o 
 -15   6   1       34.27       41.49      4.98 o 
 -14   6   1       60.91       70.72      5.42 o 
 -13   6   1       79.28       64.45      5.68 o 
 -12   6   1      414.13      368.00      9.19 o 
 -11   6   1        3.22       14.03      3.82 o 
 -10   6   1       24.23       23.48      3.58 o 
  -9   6   1       43.80       22.37      2.89 o 
  -8   6   1       17.22       27.56      3.06 o 
  -7   6   1       75.55       64.95      4.23 o 
  -6   6   1        0.04        2.46      2.46 o 
  -5   6   1       27.36       25.39      3.19 o 
  -4   6   1      361.86      374.41      7.18 o 
  -3   6   1       42.63       48.15      5.99 o 
  -2   6   1        6.25        3.18      2.25 o 
  -1   6   1        0.17        1.49      2.26 o 
   0   6   1       12.53        3.78      2.45 o 
   1   6   1      243.27      241.40      2.51 o 
   2   6   1      267.45      280.90      6.45 o 
   3   6   1        0.66        3.36      3.36 o 
   4   6   1      188.89      185.92      3.03 o 
   5   6   1       45.55       41.51      3.27 o 
   6   6   1       79.54       89.47      4.79 o 
   7   6   1        6.66        5.43      2.92 o 
   8   6   1        4.27        7.12      3.17 o 
   9   6   1       38.34       52.04      4.43 o 
  10   6   1      121.08      106.02      5.47 o 
  11   6   1       17.97       18.77      4.06 o 
  12   6   1      295.93      293.72      8.55 o 
  13   6   1        4.73       11.73      4.44 o 
  14   6   1       13.69       11.59      3.69 o 
  15   6   1        1.93        3.85      3.85 o 
 -14   7   1        2.59        3.98      4.56 o 
 -13   7   1        2.67        1.85      4.81 o 
 -12   7   1       12.25        2.52      4.68 o 
 -11   7   1       17.93       14.42      4.35 o 
 -10   7   1        4.00        0.35      3.30 o 
  -9   7   1        2.77        2.97      2.97 o 
  -8   7   1        6.28       11.01      3.42 o 
  -7   7   1       19.04       16.76      3.47 o 
  -6   7   1       39.68       35.67      3.86 o 
  -5   7   1       44.62       55.40      4.44 o 
  -4   7   1       85.69       91.46      5.04 o 
  -3   7   1       15.78       11.64      3.49 o 
  -2   7   1       17.38       24.99      3.51 o 
  -1   7   1        1.28        1.57      2.75 o 
   0   7   1        2.60        1.98      2.98 o 
   1   7   1       10.88       13.85      3.41 o 
   2   7   1        7.55        0.82      3.26 o 
   3   7   1       43.63       36.84      4.14 o 
   4   7   1      215.24      232.26      7.62 o 
   5   7   1       43.85       43.27      4.50 o 
   6   7   1        9.84        5.00      3.91 o 
   7   7   1        9.15       11.71      3.98 o 
   8   7   1        7.26        7.12      4.00 o 
   9   7   1        1.65       13.13      3.75 o 
  10   7   1        4.65        6.42      4.43 o 
  11   7   1        5.23        7.25      4.50 o 
  12   7   1        0.00        4.42      4.61 o 
  13   7   1        2.28        3.78      4.35 o 
 -12   8   1       17.00       16.43      4.31 o 
 -11   8   1        5.61        8.87      6.01 o 
 -10   8   1       11.29        9.75      3.94 o 
  -9   8   1        8.74        2.65      3.97 o 
  -8   8   1       18.44       11.62      4.46 o 
  -7   8   1       13.01       16.99      4.10 o 
  -6   8   1       18.14       17.49      4.13 o 
  -5   8   1        6.26        7.71      3.55 o 
  -4   8   1        3.62        5.17      3.78 o 
  -3   8   1       25.97       27.68      4.42 o 
  -2   8   1        8.01        7.28      3.45 o 
  -1   8   1        0.63        3.67      3.48 o 
   0   8   1        3.82        9.51      3.72 o 
   1   8   1       10.01       10.89      3.98 o 
   2   8   1       66.22       67.27      5.32 o 
   3   8   1       56.29       54.06      5.63 o 
   4   8   1       42.51       41.34      5.06 o 
   5   8   1        0.04        4.47      4.47 o 
   6   8   1        3.70        5.70      4.33 o 
   7   8   1       10.83       11.16      4.64 o 
   8   8   1        3.96        1.19      4.73 o 
   9   8   1        0.09        2.65      4.80 o 
  10   8   1       17.90       25.16      5.67 o 
  11   8   1       56.91       52.18      6.47 o 
  -8   9   1        2.31        2.39      4.16 o 
  -7   9   1        2.83        4.40      4.40 o 
  -6   9   1        8.30        2.22      4.23 o 
  -5   9   1        0.78        2.04      4.26 o 
  -4   9   1        2.83        7.18      4.31 o 
  -3   9   1        0.82        2.49      4.35 o 
  -2   9   1        9.21        8.80      4.82 o 
  -1   9   1       13.84       21.00      4.68 o 
   0   9   1        3.71       12.46      4.30 o 
   1   9   1        0.50        4.58      4.58 o 
   2   9   1       17.86       14.86      4.88 o 
   3   9   1       12.51       15.81      4.97 o 
   4   9   1        0.06        5.30      4.60 o 
   5   9   1        0.66        1.88      4.93 o 
   6   9   1        1.20        6.24      4.80 o 
   7   9   1        0.53        8.61      4.68 o 
   8   9   1        0.88        6.06      5.30 o 
 -20   0   2        8.30        1.00      3.50 o 
 -19   0   2       17.47       35.42      3.58 o 
 -18   0   2       20.27       36.20      3.83 o 
 -17   0   2       17.67        8.84      3.15 o 
 -16   0   2      221.66      254.15      6.50 o 
 -15   0   2       30.14       24.34      3.02 o 
 -14   0   2      138.16      109.38      4.37 o 
 -13   0   2       85.32       50.26      3.13 o 
 -12   0   2      412.51      518.51      7.32 o 
 -11   0   2      283.14      264.43      3.98 o 
 -10   0   2     1424.48     1647.78     11.78 o 
  -9   0   2     1064.62     1140.36     10.24 o 
  -8   0   2     1928.73     2087.96     12.11 o 
  -7   0   2     5464.74     5996.27     88.21 o 
  -6   0   2     4677.47     5300.23     76.36 o 
  -5   0   2     1053.93      840.28      0.76 o 
  -4   0   2     1157.50     1094.17      6.49 o 
  -3   0   2     6833.27     7341.46     74.78 o 
  -2   0   2     9762.84    12292.59     94.24 o 
  -1   0   2     1700.21     1788.46     27.70 o 
   0   0   2    14612.92    15748.84      0.77 o 
   1   0   2      315.40      301.27      2.04 o 
   2   0   2     4497.22     4424.25      0.59 o 
   3   0   2     6295.44     7751.50     79.67 o 
   4   0   2     7848.07     7930.86     89.57 o 
   5   0   2      665.78      833.66      6.63 o 
   6   0   2     1365.20     1346.12      9.03 o 
   7   0   2     2052.65     2099.67     12.24 o 
   8   0   2      352.24      398.49      6.42 o 
   9   0   2     3127.02     3565.35     76.92 o 
  10   0   2        4.11       10.62      2.33 o 
  11   0   2      434.71      499.07      8.34 o 
  12   0   2       22.21       23.92      3.36 o 
  13   0   2      126.45      121.93      4.75 o 
  14   0   2      221.07      176.26      5.80 o 
  15   0   2      357.20      433.54      8.83 o 
  16   0   2        2.32        1.94      3.00 o 
  17   0   2        0.00        0.72      3.40 o 
  18   0   2       50.49       81.27      5.51 o 
  19   0   2       32.45       31.12      4.52 o 
 -20   1   2        2.40        1.94      3.70 o 
 -19   1   2        2.08        1.36      3.07 o 
 -18   1   2       12.20       10.32      3.33 o 
 -17   1   2      129.24      107.00      5.27 o 
 -16   1   2        5.17       12.40      3.42 o 
 -15   1   2       14.88       27.81      3.27 o 
 -14   1   2      133.79      191.64      5.47 o 
 -13   1   2       20.88        7.03      2.34 o 
 -12   1   2       94.06      107.13      3.93 o 
 -11   1   2       75.42       85.73      3.48 o 
 -10   1   2       16.62       13.77      2.29 o 
  -9   1   2      307.19      354.71      5.63 o 
  -8   1   2      373.36      334.00      5.18 o 
  -7   1   2       19.96        6.78      1.83 o 
  -6   1   2      530.85      525.75      5.52 o 
  -5   1   2      291.02      306.02      3.91 o 
  -4   1   2     5442.47     5958.84     73.75 o 
  -3   1   2        5.18        2.93      0.62 o 
  -2   1   2     5214.00     6124.69     65.72 o 
  -1   1   2     9004.04     9367.63     81.86 o 
   0   1   2     3517.57     2957.28     38.53 o 
   1   1   2     8523.45     8346.94     77.20 o 
   2   1   2     2629.23     2559.04     40.48 o 
   3   1   2      163.22      118.20      2.14 o 
   4   1   2        1.74        0.16      1.02 o 
   5   1   2      438.23      577.04      5.77 o 
   6   1   2      268.40      306.09      3.48 o 
   7   1   2      158.88      136.79      3.50 o 
   8   1   2        3.31        1.32      2.56 o 
   9   1   2      266.24      341.80      5.92 o 
  10   1   2       53.74       74.38      3.46 o 
  11   1   2       69.21       79.55      3.60 o 
  12   1   2        6.41        6.21      2.85 o 
  13   1   2       18.31       22.63      3.69 o 
  14   1   2        5.15        1.74      2.95 o 
  15   1   2        5.47        3.29      3.29 o 
  16   1   2       93.19       59.50      4.71 o 
  17   1   2        1.10        1.77      3.16 o 
  18   1   2       10.87        3.94      3.94 o 
  19   1   2        0.13        0.98      4.02 o 
 -20   2   2        5.32        8.81      4.12 o 
 -19   2   2        4.47        1.61      3.25 o 
 -18   2   2        0.07        2.28      3.15 o 
 -17   2   2        3.41        1.37      3.42 o 
 -16   2   2       69.19       62.77      4.42 o 
 -15   2   2      182.08      172.38      5.59 o 
 -14   2   2        7.47        3.74      2.71 o 
 -13   2   2      181.11      199.07      5.52 o 
 -12   2   2       12.58       22.21      2.78 o 
 -11   2   2       14.04       18.14      2.46 o 
 -10   2   2     1261.36     1254.10     11.03 o 
  -9   2   2      316.49      323.15      5.52 o 
  -8   2   2       45.53       29.50      2.03 o 
  -7   2   2     2046.86     2266.42     55.05 o 
  -6   2   2      419.95      460.34      5.57 o 
  -5   2   2     2305.32     2352.02     50.04 o 
  -4   2   2       99.85       59.63      1.89 o 
  -3   2   2     1380.30     1411.56      8.54 o 
  -2   2   2    23949.93    27208.81    182.88 o 
  -1   2   2    19406.22    23677.53    162.62 o 
   0   2   2       76.00       43.76      1.42 o 
   1   2   2     2444.38     2000.18     37.44 o 
   2   2   2       20.00        8.66      0.93 o 
   3   2   2      629.89      494.36      4.90 o 
   4   2   2     2448.88     2802.78     54.96 o 
   5   2   2      837.06      673.16      6.56 o 
   6   2   2       93.10       93.10      2.39 o 
   7   2   2     1017.56     1203.14     10.02 o 
   8   2   2     1147.70     1203.32     10.61 o 
   9   2   2       56.22       40.78      3.33 o 
  10   2   2     1225.17     1428.92     12.73 o 
  11   2   2      129.06       96.11      4.15 o 
  12   2   2      450.73      359.50      7.18 o 
  13   2   2      825.72      754.62     10.74 o 
  14   2   2       17.65       25.46      3.46 o 
  15   2   2        1.94        3.27      3.27 o 
  16   2   2        4.89        1.04      2.93 o 
  17   2   2        7.63       18.57      3.29 o 
  18   2   2       26.00       14.42      3.70 o 
 -19   3   2        0.06        2.12      3.84 o 
 -18   3   2        7.29        8.33      4.08 o 
 -17   3   2       15.42       13.50      3.60 o 
 -16   3   2      231.82      274.05      7.64 o 
 -15   3   2       14.98        1.58      3.33 o 
 -14   3   2        1.73        9.79      3.15 o 
 -13   3   2      111.53      140.86      5.10 o 
 -12   3   2      106.79      158.03      5.16 o 
 -11   3   2        1.83        7.88      3.05 o 
 -10   3   2     1293.73     1544.80     13.30 o 
  -9   3   2      698.09      601.78      7.96 o 
  -8   3   2      194.73      245.50      5.09 o 
  -7   3   2      336.21      315.52      5.56 o 
  -6   3   2      209.90      264.44      4.75 o 
  -5   3   2      709.60      743.41      6.91 o 
  -4   3   2      182.91      216.53      4.06 o 
  -3   3   2      557.37      546.20      5.24 o 
  -2   3   2        0.55        0.00      1.20 o 
  -1   3   2     2485.68     2228.52     45.42 o 
   0   3   2     1759.05     1523.61      8.83 o 
   1   3   2     4059.01     3708.18     62.51 o 
   2   3   2     3402.54     3193.45     59.37 o 
   3   3   2     3334.46     3425.18     65.69 o 
   4   3   2       17.66       25.03      1.97 o 
   5   3   2      147.79      162.27      3.88 o 
   6   3   2      904.65     1008.63      9.29 o 
   7   3   2        0.01        2.06      2.25 o 
   8   3   2      490.13      448.15      7.02 o 
   9   3   2      422.21      462.13      8.09 o 
  10   3   2      593.43      483.18      8.21 o 
  11   3   2      122.24      147.82      5.26 o 
  12   3   2      472.91      417.95      8.10 o 
  13   3   2        0.96        8.58      3.50 o 
  14   3   2      205.14      184.67      6.27 o 
  15   3   2        3.14        0.51      3.27 o 
  16   3   2        7.77        6.53      3.26 o 
  17   3   2       10.08       10.37      3.11 o 
  18   3   2       10.13        4.20      3.85 o 
 -18   4   2        1.23       14.38      3.94 o 
 -17   4   2       13.85        5.33      4.19 o 
 -16   4   2        3.38        2.04      3.88 o 
 -15   4   2       10.15        9.29      3.64 o 
 -14   4   2        0.67        3.43      3.43 o 
 -13   4   2       87.06       83.20      4.70 o 
 -12   4   2        7.42        4.16      3.45 o 
 -11   4   2      205.05      263.00      6.62 o 
 -10   4   2       76.93       57.47      4.26 o 
  -9   4   2      457.00      562.35      8.38 o 
  -8   4   2       39.89       47.54      3.23 o 
  -7   4   2        3.28        1.61      1.97 o 
  -6   4   2     1109.91     1291.91     11.43 o 
  -5   4   2      160.91      167.75      3.83 o 
  -4   4   2      635.42      658.14      6.99 o 
  -3   4   2      167.51      160.64      3.79 o 
  -2   4   2       56.12       56.19      2.61 o 
  -1   4   2     3961.28     3626.12     70.37 o 
   0   4   2     2675.99     2777.96     14.23 o 
   1   4   2      279.87      272.32      4.61 o 
   2   4   2       71.85       45.79      2.59 o 
   3   4   2     1053.43     1233.65     10.23 o 
   4   4   2     1003.52      838.65      8.80 o 
   5   4   2      273.87      332.92      5.91 o 
   6   4   2       12.15       24.00      2.66 o 
   7   4   2      165.98      137.15      4.59 o 
   8   4   2      461.29      521.01      8.09 o 
   9   4   2       72.93       64.07      3.95 o 
  10   4   2       56.07       57.23      4.07 o 
  11   4   2      372.64      375.24      7.90 o 
  12   4   2      588.32      563.62     10.00 o 
  13   4   2        1.58        0.88      3.17 o 
  14   4   2        7.70       11.87      3.49 o 
  15   4   2        0.18        3.47      3.47 o 
  16   4   2        0.00        1.38      3.12 o 
  17   4   2       17.96        8.02      4.01 o 
 -17   5   2        1.21        1.61      3.84 o 
 -16   5   2        1.22        5.08      3.71 o 
 -15   5   2        4.60        2.29      3.81 o 
 -14   5   2      105.03      105.90      6.02 o 
 -13   5   2       45.79       35.22      4.67 o 
 -12   5   2        1.75        7.42      3.72 o 
 -11   5   2        0.25        1.68      3.54 o 
 -10   5   2       29.98       25.08      3.39 o 
  -9   5   2      294.53      313.08      7.29 o 
  -8   5   2      262.54      254.11      6.18 o 
  -7   5   2       38.35       35.23      3.01 o 
  -6   5   2       59.77       48.15      3.04 o 
  -5   5   2       49.00       43.20      2.98 o 
  -4   5   2       70.78       39.69      3.00 o 
  -3   5   2      250.70      253.65      5.34 o 
  -2   5   2      381.76      333.81      6.08 o 
  -1   5   2       34.53       29.82      2.83 o 
   0   5   2      480.67      421.41      6.56 o 
   1   5   2      233.50      211.47      5.31 o 
   2   5   2      826.90      740.27      8.80 o 
   3   5   2        1.48        2.83      2.46 o 
   4   5   2      703.76      756.45      9.54 o 
   5   5   2      517.01      590.30      8.67 o 
   6   5   2      449.73      413.88      7.54 o 
   7   5   2      660.23      718.87     10.02 o 
   8   5   2       50.93       35.22      3.70 o 
   9   5   2        2.76        3.07      3.07 o 
  10   5   2       19.90       35.28      3.77 o 
  11   5   2      130.23       93.80      5.40 o 
  12   5   2        0.64        1.83      3.47 o 
  13   5   2       13.90       21.98      3.78 o 
  14   5   2        0.49        1.96      3.39 o 
  15   5   2        3.60        9.41      3.54 o 
  16   5   2       16.57       16.18      3.91 o 
 -16   6   2       10.54       11.42      4.57 o 
 -15   6   2        1.73        7.03      4.62 o 
 -14   6   2        4.15        4.71      4.71 o 
 -13   6   2       27.89       27.64      5.03 o 
 -12   6   2      117.86      119.66      6.73 o 
 -11   6   2      142.97      139.48      6.33 o 
 -10   6   2       12.13       17.43      3.45 o 
  -9   6   2        0.00        0.68      2.53 o 
  -8   6   2        0.06        3.71      2.26 o 
  -7   6   2        6.12        1.47      2.58 o 
  -6   6   2        2.59        4.67      2.79 o 
  -5   6   2        4.14        3.74      2.62 o 
  -4   6   2        2.37        6.18      2.63 o 
  -3   6   2       11.28       10.90      2.63 o 
  -2   6   2       46.17       40.62      3.40 o 
  -1   6   2       48.06       60.11      3.81 o 
   0   6   2       37.26       37.43      3.46 o 
   1   6   2       13.88       13.79      2.71 o 
   2   6   2        0.51        0.00      2.56 o 
   3   6   2        6.46       14.66      3.22 o 
   4   6   2       21.68       37.05      3.69 o 
   5   6   2        0.69        2.08      2.91 o 
   6   6   2        1.07        3.60      3.17 o 
   7   6   2        2.07        4.70      3.63 o 
   8   6   2       14.85       20.94      3.86 o 
   9   6   2        7.17        6.37      3.19 o 
  10   6   2        0.92        0.58      3.33 o 
  11   6   2        0.51        4.03      4.03 o 
  12   6   2      107.80      104.91      6.26 o 
  13   6   2       28.94       27.30      4.49 o 
  14   6   2        0.82        0.93      3.71 o 
  15   6   2        1.30        2.58      3.88 o 
 -14   7   2       40.53       52.46      6.01 o 
 -13   7   2       28.23       30.57      5.87 o 
 -12   7   2       39.24       46.01      5.58 o 
 -11   7   2        3.45        1.97      4.13 o 
 -10   7   2        0.20        2.07      3.11 o 
  -9   7   2       18.20       15.44      4.11 o 
  -8   7   2       55.70       62.48      4.70 o 
  -7   7   2        9.95       16.84      3.52 o 
  -6   7   2       35.54       29.66      3.94 o 
  -5   7   2       72.35       63.30      4.73 o 
  -4   7   2      152.23      144.57      5.75 o 
  -3   7   2      303.89      297.33      7.40 o 
  -2   7   2      128.70      123.34      5.81 o 
  -1   7   2       49.96       41.07      4.23 o 
   0   7   2       35.05       30.09      4.07 o 
   1   7   2       63.00       60.33      4.73 o 
   2   7   2      142.21      137.33      6.07 o 
   3   7   2        1.14        2.75      3.39 o 
   4   7   2       40.43       42.67      4.52 o 
   5   7   2       47.93       56.14      4.82 o 
   6   7   2       56.09       57.10      5.12 o 
   7   7   2       57.95       53.21      5.66 o 
   8   7   2        2.34        6.61      4.10 o 
   9   7   2        8.05       13.91      4.49 o 
  10   7   2       26.63       18.89      4.57 o 
  11   7   2       19.75       28.09      4.88 o 
  12   7   2        8.87        7.02      4.81 o 
  13   7   2        8.54        5.95      4.37 o 
 -12   8   2       35.43       30.78      5.94 o 
 -11   8   2        0.26        3.28      4.72 o 
 -10   8   2        9.61       14.58      4.52 o 
  -9   8   2       14.60        8.79      4.70 o 
  -8   8   2        2.89        4.08      3.87 o 
  -7   8   2        0.69        5.51      3.67 o 
  -6   8   2        1.42        1.23      3.89 o 
  -5   8   2        9.79        4.73      3.90 o 
  -4   8   2        9.93        6.19      4.33 o 
  -3   8   2        0.42        0.62      3.74 o 
  -2   8   2        6.81        6.69      4.19 o 
  -1   8   2       35.15       47.99      5.07 o 
   0   8   2        4.10       10.25      4.26 o 
   1   8   2        0.00        2.81      3.89 o 
   2   8   2        6.41        4.16      4.16 o 
   3   8   2       10.32       17.37      4.67 o 
   4   8   2        5.44        2.03      4.08 o 
   5   8   2        1.03        0.00      3.93 o 
   6   8   2        0.77        7.74      3.99 o 
   7   8   2        4.38        0.71      4.79 o 
   8   8   2        7.60       10.24      5.36 o 
   9   8   2        6.34       10.13      5.44 o 
  10   8   2        8.26       13.70      5.80 o 
  -8   9   2       10.87       15.75      4.90 o 
  -7   9   2       18.11       16.62      5.32 o 
  -6   9   2        2.30        5.12      4.70 o 
  -5   9   2       29.13       27.25      5.15 o 
  -4   9   2       51.40       54.62      5.83 o 
  -3   9   2       34.31       45.21      5.43 o 
  -2   9   2       14.29        8.78      5.05 o 
  -1   9   2        0.13       11.08      3.99 o 
   0   9   2        1.89        3.82      4.48 o 
   1   9   2       12.41        8.62      5.00 o 
   2   9   2       11.81       25.36      4.84 o 
   3   9   2       13.65       19.22      5.40 o 
   4   9   2        1.05        2.63      4.76 o 
   5   9   2        7.41        5.36      5.10 o 
   6   9   2       10.09       20.89      5.72 o 
   7   9   2        1.28        0.00      5.34 o 
 -20   1   3        2.60        8.30      3.77 o 
 -19   1   3        3.06        0.73      3.45 o 
 -18   1   3        4.27       13.05      3.00 o 
 -17   1   3       12.80       12.45      3.28 o 
 -16   1   3        0.72        2.22      2.91 o 
 -15   1   3       52.38       57.03      3.94 o 
 -14   1   3       85.47       92.67      4.31 o 
 -13   1   3        2.68        0.70      2.61 o 
 -12   1   3      200.66      219.15      5.52 o 
 -11   1   3      215.93      232.73      5.24 o 
 -10   1   3      821.96      976.23      9.64 o 
  -9   1   3        3.01        5.55      1.85 o 
  -8   1   3       42.87       21.50      2.05 o 
  -7   1   3      269.91      278.75      4.55 o 
  -6   1   3      238.87      205.65      3.74 o 
  -5   1   3     2701.59     2870.29     54.22 o 
  -4   1   3      307.60      288.95      3.63 o 
  -3   1   3     1777.43     1507.12     33.38 o 
  -2   1   3      764.28      792.17      5.85 o 
  -1   1   3     2705.74     2725.12      0.96 o 
   0   1   3      209.72      233.40      0.75 o 
   1   1   3       62.21       52.52      1.59 o 
   2   1   3       61.46       54.43      1.67 o 
   3   1   3      336.07      404.31      4.60 o 
   4   1   3       35.18       38.66      1.80 o 
   5   1   3        1.97        0.74      1.29 o 
   6   1   3       50.09       41.86      1.70 o 
   7   1   3      671.96      723.26      8.02 o 
   8   1   3      153.19      181.95      4.61 o 
   9   1   3       68.24       91.63      3.82 o 
  10   1   3       14.82       14.76      2.65 o 
  11   1   3        8.59        0.37      3.19 o 
  12   1   3        3.67        2.41      3.35 o 
  13   1   3       18.30       21.04      3.50 o 
  14   1   3      189.93      183.81      6.28 o 
  15   1   3       43.62       22.32      3.70 o 
  16   1   3       10.61       10.97      3.53 o 
  17   1   3        1.34        5.48      3.22 o 
  18   1   3        0.25        7.72      3.86 o 
 -20   2   3        2.37        1.41      4.02 o 
 -19   2   3        1.89        3.66      3.66 o 
 -18   2   3        3.68        3.35      3.35 o 
 -17   2   3        0.23        2.36      3.26 o 
 -16   2   3        0.03        3.03      3.21 o 
 -15   2   3        7.80        5.84      3.18 o 
 -14   2   3        2.72        0.71      3.02 o 
 -13   2   3      799.60      836.20     10.62 o 
 -12   2   3       95.48       89.12      4.34 o 
 -11   2   3       37.88       40.94      3.11 o 
 -10   2   3       87.45      100.79      3.89 o 
  -9   2   3       71.76       71.72      3.37 o 
  -8   2   3      972.66     1160.08      9.97 o 
  -7   2   3       46.59       54.68      2.41 o 
  -6   2   3      143.37      148.00      3.37 o 
  -5   2   3     1626.57     1535.72      9.30 o 
  -4   2   3      199.46      176.91      1.37 o 
  -3   2   3     1517.78     1468.06      1.42 o 
  -2   2   3      613.30      624.37      5.35 o 
  -1   2   3     3419.97     3307.32     53.60 o 
   0   2   3     1158.47     1092.41      7.02 o 
   1   2   3      692.26      654.58      5.55 o 
   2   2   3        3.21        1.18      1.18 o 
   3   2   3      552.16      442.85      1.29 o 
   4   2   3      334.58      336.20      4.91 o 
   5   2   3      211.21      207.16      5.16 o 
   6   2   3       91.51      139.61      3.85 o 
   7   2   3        6.89       16.65      2.32 o 
   8   2   3      401.87      517.10      7.48 o 
   9   2   3       10.98       23.50      2.69 o 
  10   2   3       31.02       32.09      3.43 o 
  11   2   3     1561.75     1604.78     14.82 o 
  12   2   3      501.86      547.92      9.65 o 
  13   2   3        6.60        2.95      2.58 o 
  14   2   3        0.65        1.46      3.49 o 
  15   2   3        8.07        6.42      3.66 o 
  16   2   3        0.13        5.16      3.14 o 
  17   2   3       10.11        1.31      4.11 o 
  18   2   3        1.67        3.61      3.99 o 
 -19   3   3        3.32        5.15      4.11 o 
 -18   3   3        0.75        1.97      3.55 o 
 -17   3   3       62.86       91.34      5.73 o 
 -16   3   3       11.59       20.32      3.73 o 
 -15   3   3       33.81       38.66      4.23 o 
 -14   3   3        0.29        3.29      3.11 o 
 -13   3   3        5.01        4.58      3.12 o 
 -12   3   3       65.32       53.12      3.87 o 
 -11   3   3       44.32       66.37      4.09 o 
 -10   3   3      115.84       95.35      4.13 o 
  -9   3   3      467.07      605.75      8.21 o 
  -8   3   3        3.47        0.55      2.04 o 
  -7   3   3       27.04       20.12      2.27 o 
  -6   3   3      178.00      212.18      4.08 o 
  -5   3   3      141.17      168.84      4.63 o 
  -4   3   3     1362.05     1354.51      9.91 o 
  -3   3   3      676.17      745.12      6.57 o 
  -2   3   3       64.80       29.50      1.91 o 
  -1   3   3        9.77       19.64      1.78 o 
   0   3   3       62.31       38.11      2.13 o 
   1   3   3      130.34      126.04      3.18 o 
   2   3   3      170.37      189.69      3.99 o 
   3   3   3      189.84      211.01      4.34 o 
   4   3   3     1041.88     1145.84      9.89 o 
   5   3   3      131.73      127.94      3.88 o 
   6   3   3        0.22        5.07      1.95 o 
   7   3   3       97.59      121.94      4.13 o 
   8   3   3      292.16      273.26      6.31 o 
   9   3   3        0.24        2.91      2.52 o 
  10   3   3        7.70        8.83      2.68 o 
  11   3   3        0.82        3.98      3.41 o 
  12   3   3       32.18       29.60      3.94 o 
  13   3   3       22.34       20.92      3.70 o 
  14   3   3       12.53        1.10      3.30 o 
  15   3   3       24.12       22.20      4.22 o 
  16   3   3        7.69        3.86      3.86 o 
  17   3   3        0.81        3.72      3.53 o 
 -18   4   3        2.88        4.42      4.42 o 
 -17   4   3        0.44        1.01      4.24 o 
 -16   4   3       10.31        6.86      4.50 o 
 -15   4   3        1.52        6.90      3.83 o 
 -14   4   3      112.59      114.69      6.06 o 
 -13   4   3       54.67       54.00      4.71 o 
 -12   4   3      254.05      233.79      6.81 o 
 -11   4   3      162.64      171.43      5.67 o 
 -10   4   3       59.12       54.85      3.95 o 
  -9   4   3       23.00       23.17      3.13 o 
  -8   4   3       36.19       35.74      2.75 o 
  -7   4   3      193.83      171.09      4.50 o 
  -6   4   3       58.40       49.91      3.40 o 
  -5   4   3        6.04       15.77      1.97 o 
  -4   4   3       18.44        3.59      1.95 o 
  -3   4   3       68.08       54.50      3.07 o 
  -2   4   3     3396.61     3329.29     16.71 o 
  -1   4   3      920.84      926.88      8.68 o 
   0   4   3     1543.01     1519.64     11.13 o 
   1   4   3      443.47      429.27      6.11 o 
   2   4   3      186.55      201.56      4.55 o 
   3   4   3       59.54       68.00      3.17 o 
   4   4   3        0.07        2.30      2.30 o 
   5   4   3        0.14        0.98      2.17 o 
   6   4   3       32.99       28.23      2.79 o 
   7   4   3        6.70        3.97      2.39 o 
   8   4   3      140.44      132.02      4.97 o 
   9   4   3      163.31      173.81      5.52 o 
  10   4   3      164.75      177.69      6.03 o 
  11   4   3       34.44       28.50      4.02 o 
  12   4   3      281.55      281.60      7.80 o 
  13   4   3       10.11        9.89      3.54 o 
  14   4   3       43.94       35.59      4.63 o 
  15   4   3        0.29        0.74      3.51 o 
  16   4   3        9.77       10.76      3.89 o 
 -17   5   3       11.64       16.99      5.16 o 
 -16   5   3       37.84       44.64      5.16 o 
 -15   5   3       40.92       39.48      5.21 o 
 -14   5   3        8.87        3.91      3.91 o 
 -13   5   3        3.09        3.66      3.66 o 
 -12   5   3        9.99       10.90      3.82 o 
 -11   5   3       32.13       30.70      4.54 o 
 -10   5   3      288.46      321.51      4.24 o 
  -9   5   3       88.91       88.69      4.04 o 
  -8   5   3       19.25        2.68      2.68 o 
  -7   5   3      177.94      181.62      2.81 o 
  -6   5   3      108.07       83.54      3.53 o 
  -5   5   3        4.80        3.71      2.30 o 
  -4   5   3      477.19      491.70      7.47 o 
  -3   5   3       78.79       69.56      3.70 o 
  -2   5   3       45.56       51.93      3.14 o 
  -1   5   3      121.22      102.54      4.09 o 
   0   5   3       85.04      104.08      4.11 o 
   1   5   3      335.85      307.17      6.12 o 
   2   5   3      519.23      556.92      8.20 o 
   3   5   3      632.81      642.09      9.03 o 
   4   5   3      213.48      225.69      5.83 o 
   5   5   3        6.01        1.64      2.45 o 
   6   5   3        7.25        6.40      3.11 o 
   7   5   3       22.02       15.68      3.26 o 
   8   5   3       58.16       76.84      4.64 o 
   9   5   3        4.53        0.81      3.19 o 
  10   5   3        0.03        4.34      3.16 o 
  11   5   3       11.76        1.55      3.50 o 
  12   5   3      139.99      156.61      6.74 o 
  13   5   3       28.14       19.96      4.19 o 
  14   5   3      115.46      130.68      6.25 o 
  15   5   3       13.76        7.56      4.34 o 
 -16   6   3        0.45        7.89      4.60 o 
 -15   6   3        5.61        7.37      4.63 o 
 -14   6   3        6.15        9.98      4.48 o 
 -13   6   3        3.71        1.19      4.37 o 
 -12   6   3        3.59        7.92      4.04 o 
 -11   6   3        3.54        0.36      3.69 o 
 -10   6   3        0.10        1.49      2.82 o 
  -9   6   3        1.55        4.19      2.93 o 
  -8   6   3        0.79        0.82      2.27 o 
  -7   6   3        1.99        2.64      2.46 o 
  -6   6   3        4.00        6.16      2.69 o 
  -5   6   3        8.68       12.56      2.94 o 
  -4   6   3       58.25       48.65      3.94 o 
  -3   6   3       23.10       20.25      3.35 o 
  -2   6   3       26.67       25.99      3.35 o 
  -1   6   3      215.25      180.13      5.77 o 
   0   6   3       20.73       30.24      3.38 o 
   1   6   3       68.75       76.53      4.63 o 
   2   6   3       46.83       25.50      3.47 o 
   3   6   3        6.04        9.94      3.31 o 
   4   6   3       21.76       48.70      3.79 o 
   5   6   3       59.36       49.16      4.30 o 
   6   6   3       25.57       35.47      4.13 o 
   7   6   3       21.38       18.16      3.72 o 
   8   6   3        0.02        3.58      3.58 o 
   9   6   3       28.28       29.56      4.34 o 
  10   6   3       14.37       10.17      4.07 o 
  11   6   3       83.67       99.94      6.03 o 
  12   6   3       10.27       12.49      3.97 o 
  13   6   3        6.27        8.26      4.12 o 
  14   6   3        0.66        4.32      4.32 o 
 -14   7   3        1.72        5.09      5.09 o 
 -13   7   3        0.39        4.67      4.67 o 
 -12   7   3        9.98        0.19      4.73 o 
 -11   7   3        1.10        3.38      3.38 o 
 -10   7   3        0.51        2.52      4.35 o 
  -9   7   3       12.56        5.32      3.16 o 
  -8   7   3        0.57        5.41      3.61 o 
  -7   7   3       13.80       22.22      3.74 o 
  -6   7   3        3.81        7.29      3.54 o 
  -5   7   3        0.07        2.08      3.75 o 
  -4   7   3        8.86        5.40      3.33 o 
  -3   7   3        0.80        4.36      3.74 o 
  -2   7   3        8.85       16.47      4.16 o 
  -1   7   3       19.67        9.64      3.77 o 
   0   7   3        5.72        8.45      4.22 o 
   1   7   3       10.31        6.40      3.63 o 
   2   7   3        0.21        2.59      3.88 o 
   3   7   3        2.10        0.88      3.72 o 
   4   7   3       16.64       12.90      4.00 o 
   5   7   3        0.24        4.07      4.07 o 
   6   7   3       17.60        8.95      4.35 o 
   7   7   3       65.19       51.46      5.59 o 
   8   7   3       53.36       64.40      6.09 o 
   9   7   3       31.19       33.30      4.85 o 
  10   7   3        1.16        0.86      4.51 o 
  11   7   3        0.38        0.85      4.87 o 
  12   7   3        4.06        0.84      5.03 o 
 -12   8   3        4.37        2.79      4.10 o 
 -11   8   3        0.37        0.85      3.88 o 
 -10   8   3        0.07        2.09      4.39 o 
  -9   8   3        6.04       12.05      4.46 o 
  -8   8   3        7.53       12.90      4.67 o 
  -7   8   3        1.53        0.00      4.42 o 
  -6   8   3        2.60        3.28      4.16 o 
  -5   8   3       11.92       10.50      4.59 o 
  -4   8   3        0.03        5.90      3.94 o 
  -3   8   3        0.01        0.88      4.16 o 
  -2   8   3       15.08       14.08      4.61 o 
  -1   8   3       80.15       73.13      6.21 o 
   0   8   3      191.66      247.15      8.50 o 
   1   8   3       99.58       86.43      6.77 o 
   2   8   3        0.02       12.76      4.33 o 
   3   8   3       16.53       23.11      4.86 o 
   4   8   3       22.22       25.82      4.93 o 
   5   8   3       15.03       19.31      5.00 o 
   6   8   3        3.04        8.97      4.61 o 
   7   8   3        0.36        6.91      5.18 o 
   8   8   3       19.80       32.94      5.79 o 
   9   8   3       23.15       33.34      6.11 o 
  10   8   3        0.38        5.73      5.73 o 
  -8   9   3        0.13        5.64      5.64 o 
  -7   9   3        7.83       12.07      4.87 o 
  -6   9   3       17.23       19.84      5.31 o 
  -5   9   3        2.15        7.13      4.83 o 
  -4   9   3        1.25       10.35      5.07 o 
  -3   9   3        4.10        2.07      5.08 o 
  -2   9   3        3.43        3.47      5.33 o 
  -1   9   3        6.78        2.33      5.14 o 
   0   9   3        4.19        5.65      4.94 o 
   1   9   3        0.01        5.23      5.23 o 
   2   9   3        5.35        1.21      5.30 o 
   3   9   3        1.59        5.39      5.39 o 
   4   9   3        0.16        5.21      5.21 o 
   5   9   3        2.70       12.65      5.06 o 
   6   9   3        2.95        0.25      5.69 o 
 -20   0   4        7.85        5.47      3.77 o 
 -19   0   4        1.54        9.99      3.63 o 
 -18   0   4       57.76       45.86      4.42 o 
 -17   0   4       92.37      108.67      5.54 o 
 -16   0   4      348.55      319.33      7.77 o 
 -15   0   4       38.97       40.24      3.60 o 
 -14   0   4       36.02       33.24      3.28 o 
 -13   0   4      870.61      890.74     10.54 o 
 -12   0   4       10.47       15.91      2.65 o 
 -11   0   4      262.37      225.20      5.27 o 
 -10   0   4       39.36       27.26      1.65 o 
  -9   0   4     1091.74     1187.92     10.19 o 
  -8   0   4      449.22      477.52      6.51 o 
  -7   0   4     4288.80     4136.18      2.41 o 
  -6   0   4      791.65      801.33      7.32 o 
  -5   0   4     2688.85     2427.58      1.41 o 
  -4   0   4       77.54       73.94      2.21 o 
  -3   0   4     5224.76     5622.59      1.25 o 
  -2   0   4      114.87      147.64      3.36 o 
  -1   0   4      680.13      501.36      5.17 o 
   0   0   4     2224.71     2184.02     11.46 o 
   1   0   4      218.98      168.24      3.12 o 
   2   0   4     7527.26     8094.13     98.25 o 
   3   0   4     8611.08     9684.72    112.71 o 
   4   0   4     2369.67     2439.39     54.96 o 
   5   0   4       90.00       59.59      1.79 o 
   6   0   4     1210.90     1052.81      1.72 o 
   7   0   4      407.55      388.99      6.50 o 
   8   0   4      486.39      517.99      7.71 o 
   9   0   4      439.56      467.19      7.56 o 
  10   0   4      270.25      289.42      6.54 o 
  11   0   4     5620.60     5570.78    123.61 o 
  12   0   4     1558.32     1704.03     17.10 o 
  13   0   4       53.01       41.19      4.20 o 
  14   0   4       25.91       34.73      4.03 o 
  15   0   4        0.32        0.97      3.30 o 
  16   0   4        3.66        7.34      3.37 o 
  17   0   4       17.29        1.62      4.28 o 
  18   0   4        0.39        9.08      4.44 o 
 -20   1   4        1.20        2.80      4.00 o 
 -19   1   4        0.86        3.64      3.64 o 
 -18   1   4        1.12        8.69      3.51 o 
 -17   1   4        0.24        0.53      3.42 o 
 -16   1   4        1.25        6.56      3.19 o 
 -15   1   4       99.08       92.73      4.78 o 
 -14   1   4       14.85        8.31      3.18 o 
 -13   1   4       12.65       14.41      3.21 o 
 -12   1   4        6.28        6.12      2.88 o 
 -11   1   4      130.37      146.11      4.38 o 
 -10   1   4        6.47        2.94      2.03 o 
  -9   1   4      240.97      264.55      5.23 o 
  -8   1   4       89.70      112.35      3.36 o 
  -7   1   4       14.47       27.43      2.19 o 
  -6   1   4       86.06       85.46      2.67 o 
  -5   1   4     1270.59     1555.66      9.54 o 
  -4   1   4      438.24      399.25      4.64 o 
  -3   1   4       44.27       29.88      1.54 o 
  -2   1   4       10.59        7.99      1.09 o 
  -1   1   4      680.21      553.31      5.45 o 
   0   1   4       11.41        0.00      0.81 o 
   1   1   4     2388.76     2078.28     10.92 o 
   2   1   4        0.60        1.01      1.93 o 
   3   1   4      330.39      359.74      5.55 o 
   4   1   4      886.93      893.56      8.23 o 
   5   1   4       14.43       13.65      1.93 o 
   6   1   4       29.89       15.25      2.34 o 
   7   1   4        5.35        9.66      2.17 o 
   8   1   4      399.95      440.73      7.42 o 
   9   1   4       91.21      119.46      4.55 o 
  10   1   4      154.96      202.85      5.52 o 
  11   1   4       13.86       18.50      4.48 o 
  12   1   4        0.14        2.70      3.87 o 
  13   1   4        9.36       15.44      3.66 o 
  14   1   4       11.25       34.40      3.86 o 
  15   1   4        2.47        5.26      3.12 o 
  16   1   4        0.03        1.19      3.95 o 
  17   1   4        0.04        2.63      3.84 o 
 -20   2   4       10.30        7.73      4.28 o 
 -19   2   4        1.52        2.04      3.87 o 
 -18   2   4        1.74        6.05      3.71 o 
 -17   2   4       43.63       46.52      4.73 o 
 -16   2   4        0.02        3.51      3.51 o 
 -15   2   4       38.71       38.73      4.20 o 
 -14   2   4        0.26        2.73      2.91 o 
 -13   2   4      109.38      114.00      5.10 o 
 -12   2   4     1175.81     1205.44     12.49 o 
 -11   2   4      428.91      468.78      7.64 o 
 -10   2   4       11.92        9.42      2.21 o 
  -9   2   4       81.59       73.83      3.52 o 
  -8   2   4      768.64      782.46      8.41 o 
  -7   2   4      253.24      286.66      4.94 o 
  -6   2   4      615.21      641.31      6.76 o 
  -5   2   4      116.81      109.18      2.98 o 
  -4   2   4     1699.47     1831.60     11.40 o 
  -3   2   4     2111.79     2371.68     54.54 o 
  -2   2   4       23.55        6.07      1.32 o 
  -1   2   4      279.67      323.62      4.31 o 
   0   2   4      572.11      502.76      5.43 o 
   1   2   4      508.81      517.23      5.69 o 
   2   2   4     3883.52     4169.62     76.55 o 
   3   2   4      503.53      546.62      6.53 o 
   4   2   4      183.81      166.49      4.18 o 
   5   2   4      708.72      783.06      8.65 o 
   6   2   4      472.55      499.85      7.39 o 
   7   2   4      827.89     1009.96     10.64 o 
   8   2   4      922.33      856.42     10.43 o 
   9   2   4      107.49      144.36      5.04 o 
  10   2   4      194.52      217.76      6.21 o 
  11   2   4      180.77      161.32      5.95 o 
  12   2   4       62.16       67.76      4.50 o 
  13   2   4      103.62      114.46      5.65 o 
  14   2   4        8.72       12.20      3.87 o 
  15   2   4        2.65        5.83      3.50 o 
  16   2   4       73.43       49.82      5.11 o 
  17   2   4       24.88       38.41      5.00 o 
 -19   3   4       11.75       16.56      5.23 o 
 -18   3   4        9.20        7.25      4.14 o 
 -17   3   4        3.20        3.98      3.98 o 
 -16   3   4       61.60       71.90      5.22 o 
 -15   3   4      205.60      213.83      7.03 o 
 -14   3   4       12.71       16.82      3.91 o 
 -13   3   4        8.37       16.71      3.71 o 
 -12   3   4       32.05       38.93      4.45 o 
 -11   3   4       40.90       36.64      3.33 o 
 -10   3   4      207.67      213.84      5.54 o 
  -9   3   4      133.36      127.39      4.15 o 
  -8   3   4       31.81       32.23      2.58 o 
  -7   3   4       92.64      105.82      3.48 o 
  -6   3   4      517.71      379.92      5.81 o 
  -5   3   4        2.33        0.59      2.20 o 
  -4   3   4     2745.18     2939.30     15.80 o 
  -3   3   4      120.61      116.65      3.26 o 
  -2   3   4       27.22       40.59      2.13 o 
  -1   3   4       45.52       56.05      2.39 o 
   0   3   4      199.10      186.73      3.18 o 
   1   3   4       47.76       24.68      2.16 o 
   2   3   4      186.75      226.19      5.06 o 
   3   3   4     2609.01     2788.25     16.34 o 
   4   3   4      539.37      625.94      8.02 o 
   5   3   4      664.83      636.15      8.38 o 
   6   3   4       36.44       45.43      3.29 o 
   7   3   4      335.20      357.06      7.28 o 
   8   3   4        0.16        2.87      2.87 o 
   9   3   4       12.12       19.08      3.25 o 
  10   3   4      236.30      224.60      6.48 o 
  11   3   4       20.75       16.10      3.58 o 
  12   3   4       56.72       57.69      4.52 o 
  13   3   4       26.84       22.83      4.10 o 
  14   3   4      250.27      252.17      8.21 o 
  15   3   4       39.33       38.21      4.88 o 
  16   3   4       21.80       20.64      4.33 o 
  17   3   4        6.34       24.52      4.59 o 
 -18   4   4        8.36       19.44      4.63 o 
 -17   4   4       14.20       21.45      4.63 o 
 -16   4   4        8.85        9.91      4.45 o 
 -15   4   4        0.17        0.98      3.73 o 
 -14   4   4       24.27       29.02      4.04 o 
 -13   4   4      298.86      304.36      8.00 o 
 -12   4   4      193.41      214.86      6.75 o 
 -11   4   4      175.21      153.40      5.53 o 
 -10   4   4        2.18        0.17      2.31 o 
  -9   4   4      202.08      204.61      5.30 o 
  -8   4   4      433.33      356.73      6.51 o 
  -7   4   4      245.45      266.65      6.39 o 
  -6   4   4      131.53      102.23      4.37 o 
  -5   4   4        0.94        0.70      2.07 o 
  -4   4   4      223.73      275.85      5.32 o 
  -3   4   4     1852.31     1562.85     11.88 o 
  -2   4   4     1041.49     1140.94     10.36 o 
  -1   4   4     1130.78     1104.93     10.17 o 
   0   4   4       59.57       83.58      3.54 o 
   1   4   4      292.60      302.99      5.92 o 
   2   4   4       12.92       14.02      2.50 o 
   3   4   4      149.63      129.31      4.36 o 
   4   4   4        1.68        1.61      2.42 o 
   5   4   4        2.57        4.56      2.49 o 
   6   4   4       99.81      128.48      4.80 o 
   7   4   4       13.43        3.96      3.12 o 
   8   4   4       29.02       46.79      3.93 o 
   9   4   4       24.99       12.31      3.49 o 
  10   4   4        4.39       18.04      3.45 o 
  11   4   4      205.74      176.94      6.85 o 
  12   4   4        5.04        1.38      3.57 o 
  13   4   4        0.01        3.94      3.94 o 
  14   4   4        0.29        3.14      4.11 o 
  15   4   4        3.44        5.70      4.12 o 
  16   4   4        0.47        1.98      4.56 o 
 -17   5   4       30.68       29.93      5.80 o 
 -16   5   4        4.18        2.55      4.68 o 
 -15   5   4       18.47       27.74      4.69 o 
 -14   5   4       19.11       14.21      4.34 o 
 -13   5   4       16.35       23.77      4.22 o 
 -12   5   4        1.96        1.11      3.35 o 
 -11   5   4       40.73       37.61      3.93 o 
 -10   5   4       79.97       69.21      4.04 o 
  -9   5   4        2.05        8.40      2.36 o 
  -8   5   4       79.66       66.03      4.09 o 
  -7   5   4        4.15        0.80      2.56 o 
  -6   5   4       73.66       87.16      3.62 o 
  -5   5   4      346.18      303.50      6.35 o 
  -4   5   4      520.21      553.34      8.42 o 
  -3   5   4      183.27      187.94      5.44 o 
  -2   5   4      284.61      273.97      6.31 o 
  -1   5   4      474.74      478.75      7.78 o 
   0   5   4      896.25      916.47     10.53 o 
   1   5   4      372.82      378.27      7.26 o 
   2   5   4        1.66        0.60      2.82 o 
   3   5   4       32.04       18.26      3.28 o 
   4   5   4       61.12       56.88      3.98 o 
   5   5   4      278.31      267.56      6.85 o 
   6   5   4       11.66       13.67      3.19 o 
   7   5   4      220.87      214.37      6.83 o 
   8   5   4      137.14      159.60      6.12 o 
   9   5   4      207.04      176.55      6.49 o 
  10   5   4       46.78       52.57      4.74 o 
  11   5   4        1.62        0.40      3.87 o 
  12   5   4       10.51       15.53      4.44 o 
  13   5   4        0.03        0.81      4.00 o 
  14   5   4       16.54       16.99      4.80 o 
  15   5   4       45.46       49.75      5.81 o 
 -16   6   4        0.03        4.93      4.93 o 
 -15   6   4        1.37        1.06      4.45 o 
 -14   6   4        8.11        3.84      4.23 o 
 -13   6   4        7.98       18.82      4.23 o 
 -12   6   4        9.51        6.33      3.61 o 
 -11   6   4        0.01        0.50      3.04 o 
 -10   6   4       13.44        8.74      3.39 o 
  -9   6   4        0.00        1.97      3.74 o 
  -8   6   4        4.21        9.22      2.79 o 
  -7   6   4       19.53        6.40      2.53 o 
  -6   6   4        0.33        3.42      3.04 o 
  -5   6   4        0.66        1.42      3.03 o 
  -4   6   4        7.96        5.58      2.90 o 
  -3   6   4       35.16       59.78      4.37 o 
  -2   6   4      804.26      700.80     10.65 o 
  -1   6   4      352.78      401.18      8.44 o 
   0   6   4       65.80       65.40      4.40 o 
   1   6   4        3.35        5.27      3.16 o 
   2   6   4        0.00        1.49      3.19 o 
   3   6   4       34.69       28.50      3.67 o 
   4   6   4        4.79        3.50      3.06 o 
   5   6   4        0.83        3.33      3.33 o 
   6   6   4       22.65       12.82      3.83 o 
   7   6   4       23.19       35.00      4.28 o 
   8   6   4        7.30        3.91      3.91 o 
   9   6   4       10.51       12.46      4.50 o 
  10   6   4        6.41        3.40      4.24 o 
  11   6   4        2.49        3.57      3.98 o 
  12   6   4       19.91       15.39      4.79 o 
  13   6   4        0.47        2.07      4.34 o 
 -14   7   4        5.82       17.39      4.71 o 
 -13   7   4        0.37        1.32      3.96 o 
 -12   7   4        4.07        0.71      3.51 o 
 -11   7   4       51.12       46.62      5.24 o 
 -10   7   4      134.62      141.32      7.12 o 
  -9   7   4       54.81       48.99      4.23 o 
  -8   7   4       16.10       24.26      3.96 o 
  -7   7   4        2.54        4.42      3.58 o 
  -6   7   4       23.39       21.48      3.95 o 
  -5   7   4       60.07       93.49      5.76 o 
  -4   7   4       52.51       49.17      5.09 o 
  -3   7   4       38.34       48.64      4.86 o 
  -2   7   4       45.79       56.99      5.30 o 
  -1   7   4      170.94      175.23      7.32 o 
   0   7   4      155.37      174.87      7.35 o 
   1   7   4      123.20      118.18      6.72 o 
   2   7   4        0.25        0.45      3.83 o 
   3   7   4        8.44        3.18      4.10 o 
   4   7   4       53.59       52.87      5.31 o 
   5   7   4       93.83       99.35      6.33 o 
   6   7   4       54.58       57.17      5.93 o 
   7   7   4        6.03        5.52      4.56 o 
   8   7   4        0.11        2.16      5.06 o 
   9   7   4        6.53        5.24      4.55 o 
  10   7   4        2.48        1.12      4.69 o 
  11   7   4        7.59        1.54      4.62 o 
 -11   8   4       11.10        9.11      4.10 o 
 -10   8   4        0.16        4.19      4.19 o 
  -9   8   4       11.31        7.02      4.83 o 
  -8   8   4        6.77        6.79      5.16 o 
  -7   8   4        1.42        4.26      4.50 o 
  -6   8   4        1.34        4.96      4.96 o 
  -5   8   4        1.22        7.29      4.47 o 
  -4   8   4       12.59       18.26      4.68 o 
  -3   8   4       41.30       53.47      5.83 o 
  -2   8   4        0.07        3.74      4.90 o 
  -1   8   4      160.05      129.12      8.20 o 
   0   8   4        5.56        9.38      5.17 o 
   1   8   4       11.06       21.02      5.20 o 
   2   8   4       13.07       12.40      4.76 o 
   3   8   4        0.67        4.82      4.34 o 
   4   8   4        0.83        2.93      4.39 o 
   5   8   4        1.80        2.47      4.46 o 
   6   8   4        1.67        2.01      5.28 o 
   7   8   4        3.71        5.36      5.36 o 
   8   8   4        0.72        3.63      5.45 o 
  -7   9   4        5.74        0.50      5.85 o 
  -6   9   4        8.76        9.05      5.78 o 
  -5   9   4       11.53       15.19      5.48 o 
  -4   9   4        1.83       15.58      5.19 o 
  -3   9   4        0.12        7.40      4.93 o 
  -2   9   4        2.67        1.97      5.67 o 
  -1   9   4        9.36       12.85      5.69 o 
   0   9   4       16.27       14.41      6.45 o 
   1   9   4       16.96       10.76      6.01 o 
   2   9   4        3.41       12.37      5.30 o 
   3   9   4        0.21       10.22      5.36 o 
   4   9   4        4.56       15.04      5.44 o 
 -20   1   5        0.90        2.75      4.44 o 
 -19   1   5        0.02        4.21      4.21 o 
 -18   1   5        0.38        0.57      3.65 o 
 -17   1   5        0.59        0.75      3.35 o 
 -16   1   5       37.46       33.53      4.19 o 
 -15   1   5      124.62      119.62      5.42 o 
 -14   1   5      105.76      106.38      5.21 o 
 -13   1   5      119.48      140.67      5.40 o 
 -12   1   5       92.33       89.95      4.35 o 
 -11   1   5        0.67        1.26      2.36 o 
 -10   1   5       73.62       71.11      3.29 o 
  -9   1   5      117.03      101.25      3.66 o 
  -8   1   5      142.72      183.39      4.36 o 
  -7   1   5      900.19      891.14      8.64 o 
  -6   1   5      262.15      227.10      4.49 o 
  -5   1   5     1636.92     1948.71     11.62 o 
  -4   1   5      292.62      224.40      4.11 o 
  -3   1   5      181.28      212.78      3.98 o 
  -2   1   5       52.73       27.89      2.03 o 
  -1   1   5      137.88      117.81      3.01 o 
   0   1   5      463.85      474.99      5.59 o 
   1   1   5       66.39       44.06      2.33 o 
   2   1   5      986.91      937.51      8.41 o 
   3   1   5     1188.23     1467.65     11.04 o 
   4   1   5        3.03        0.58      1.94 o 
   5   1   5       83.64       76.95      3.38 o 
   6   1   5       92.33      102.52      4.04 o 
   7   1   5       18.67       16.83      2.43 o 
   8   1   5        1.01        1.62      2.44 o 
   9   1   5      195.89      181.59      5.92 o 
  10   1   5       51.59       50.01      4.66 o 
  11   1   5      102.72      100.98      6.06 o 
  12   1   5        0.13        3.62      3.62 o 
  13   1   5       34.77       34.17      4.02 o 
  14   1   5        0.64        2.82      3.43 o 
  15   1   5        0.88        2.05      4.09 o 
  16   1   5        0.33        3.13      4.16 o 
  17   1   5        9.85       11.37      4.94 o 
 -19   2   5        1.16        1.91      4.26 o 
 -18   2   5        5.34        0.60      4.25 o 
 -17   2   5        3.87        5.06      3.51 o 
 -16   2   5       23.99       35.01      3.98 o 
 -15   2   5      108.99      127.42      5.77 o 
 -14   2   5      216.85      209.73      6.83 o 
 -13   2   5      869.60      965.00     11.99 o 
 -12   2   5      150.17      132.45      4.94 o 
 -11   2   5       35.97       62.60      3.64 o 
 -10   2   5       51.88       27.14      2.71 o 
  -9   2   5      116.96      142.63      4.30 o 
  -8   2   5        1.18        3.65      1.74 o 
  -7   2   5       49.66       68.56      2.87 o 
  -6   2   5        1.68        9.83      1.67 o 
  -5   2   5      276.19      246.62      6.20 o 
  -4   2   5      117.46      109.26      3.43 o 
  -3   2   5       29.91       40.72      2.98 o 
  -2   2   5      736.33      605.01      6.49 o 
  -1   2   5      139.97      158.57      3.50 o 
   0   2   5      118.58       96.76      3.13 o 
   1   2   5      249.17      306.75      5.23 o 
   2   2   5      533.34      687.69      7.85 o 
   3   2   5      563.59      581.84      7.73 o 
   4   2   5      198.29      272.11      5.85 o 
   5   2   5        9.94        7.54      2.31 o 
   6   2   5       41.93       63.05      3.79 o 
   7   2   5       15.06       12.85      2.94 o 
   8   2   5       70.27       92.31      4.42 o 
   9   2   5      282.41      309.14      7.37 o 
  10   2   5      410.54      468.33      9.21 o 
  11   2   5     1386.16     1459.39     16.41 o 
  12   2   5       41.83       42.04      4.28 o 
  13   2   5        0.76        4.07      3.66 o 
  14   2   5       12.73        6.51      3.87 o 
  15   2   5       28.47       27.40      4.32 o 
  16   2   5       10.25        3.12      4.80 o 
 -19   3   5        0.36        2.74      4.56 o 
 -18   3   5        1.70        3.22      4.08 o 
 -17   3   5        0.37        0.82      3.88 o 
 -16   3   5        0.00        5.31      3.94 o 
 -15   3   5        0.09        3.83      3.26 o 
 -14   3   5        0.45        2.44      3.19 o 
 -13   3   5        4.13        6.66      3.33 o 
 -12   3   5        8.35        7.49      3.29 o 
 -11   3   5        0.03        3.97      2.70 o 
 -10   3   5        3.24        0.17      2.30 o 
  -9   3   5       87.50       84.36      3.62 o 
  -8   3   5      115.33       94.81      3.69 o 
  -7   3   5        3.11        4.07      2.04 o 
  -6   3   5      320.29      296.94      5.83 o 
  -5   3   5       85.48      104.20      4.80 o 
  -4   3   5        2.19        0.36      2.03 o 
  -3   3   5       63.44       44.16      2.53 o 
  -2   3   5      334.56      289.35      5.15 o 
  -1   3   5        6.74        2.30      1.78 o 
   0   3   5       39.45       23.00      2.41 o 
   1   3   5      652.00      563.70      7.52 o 
   2   3   5       25.18       51.66      3.19 o 
   3   3   5       12.24       28.93      2.89 o 
   4   3   5       48.62       43.09      3.22 o 
   5   3   5       29.06       39.41      3.01 o 
   6   3   5      234.19      231.90      6.30 o 
   7   3   5      179.02      202.36      6.27 o 
   8   3   5       17.32       16.88      3.42 o 
   9   3   5       48.02       44.52      4.02 o 
  10   3   5      117.21      106.41      5.68 o 
  11   3   5       42.17       55.06      4.78 o 
  12   3   5        1.07        2.27      3.50 o 
  13   3   5        1.03        0.00      3.89 o 
  14   3   5       10.15       10.66      3.89 o 
  15   3   5        1.16        7.22      4.12 o 
  16   3   5        0.84        1.05      4.18 o 
 -18   4   5        0.02        2.52      5.03 o 
 -17   4   5        2.28        2.37      4.74 o 
 -16   4   5        3.10        3.49      4.10 o 
 -15   4   5        0.05        3.16      3.55 o 
 -14   4   5        6.00        9.18      3.63 o 
 -13   4   5        3.72       11.73      3.36 o 
 -12   4   5       35.91       27.97      3.45 o 
 -11   4   5        2.29        0.17      2.82 o 
 -10   4   5       72.24       67.35      3.75 o 
  -9   4   5       35.65       26.69      2.83 o 
  -8   4   5        2.17        1.57      2.28 o 
  -7   4   5       27.41       33.69      3.17 o 
  -6   4   5      223.39      205.07      5.68 o 
  -5   4   5       97.00      114.71      4.26 o 
  -4   4   5      299.06      206.79      5.11 o 
  -3   4   5      106.02       62.89      3.37 o 
  -2   4   5      392.82      482.24      7.37 o 
  -1   4   5      568.14      488.81      7.49 o 
   0   4   5       57.08       65.98      3.55 o 
   1   4   5       32.67       17.30      2.82 o 
   2   4   5       26.44       29.49      3.07 o 
   3   4   5      174.77      185.33      5.46 o 
   4   4   5       98.99      124.38      4.92 o 
   5   4   5       54.16       54.14      4.15 o 
   6   4   5        1.03        0.65      3.05 o 
   7   4   5       23.81       26.80      3.49 o 
   8   4   5        0.02        2.17      3.02 o 
   9   4   5        5.20        9.85      3.43 o 
  10   4   5        7.44        9.32      3.82 o 
  11   4   5       26.30       28.33      4.42 o 
  12   4   5       60.90       72.90      5.63 o 
  13   4   5        0.22        3.73      3.94 o 
  14   4   5        3.05        5.79      4.34 o 
  15   4   5        1.63        1.05      4.37 o 
 -17   5   5        0.11        6.60      5.00 o 
 -16   5   5        0.89        1.92      4.49 o 
 -15   5   5        2.12        0.60      4.07 o 
 -14   5   5        4.70        7.76      3.69 o 
 -13   5   5        0.22        2.78      3.72 o 
 -12   5   5        1.69        0.89      3.21 o 
 -11   5   5      117.69      109.75      5.14 o 
 -10   5   5       32.05       29.23      3.21 o 
  -9   5   5        0.03        0.19      2.95 o 
  -8   5   5       11.35       16.70      3.14 o 
  -7   5   5        9.25        6.96      2.51 o 
  -6   5   5       16.28       12.55      2.37 o 
  -5   5   5       11.82        1.05      2.43 o 
  -4   5   5        2.56       12.63      2.45 o 
  -3   5   5        0.03        0.00      2.78 o 
  -2   5   5       22.92       41.75      3.88 o 
  -1   5   5        8.66        0.21      3.33 o 
   0   5   5        1.68        1.46      3.13 o 
   1   5   5        0.01        3.79      2.95 o 
   2   5   5       25.81       35.41      3.63 o 
   3   5   5        5.30       10.79      3.02 o 
   4   5   5        9.81        9.63      3.06 o 
   5   5   5        3.29        2.66      3.11 o 
   6   5   5       14.75        6.02      3.35 o 
   7   5   5       71.89       89.28      5.32 o 
   8   5   5        1.19        3.73      3.73 o 
   9   5   5       22.04       12.82      4.13 o 
  10   5   5       39.48       42.63      4.95 o 
  11   5   5        0.06        1.49      4.26 o 
  12   5   5        3.20        5.08      4.01 o 
  13   5   5        0.93        1.26      4.64 o 
  14   5   5        0.58        5.06      5.06 o 
 -15   6   5        5.63        6.26      4.37 o 
 -14   6   5        5.16        5.08      4.31 o 
 -13   6   5        0.06        3.67      3.49 o 
 -12   6   5       16.60       12.04      3.49 o 
 -11   6   5       12.41        8.61      3.87 o 
 -10   6   5       40.71       45.62      4.60 o 
  -9   6   5      101.34      110.90      5.99 o 
  -8   6   5       34.27       34.25      3.75 o 
  -7   6   5        2.76        3.71      2.53 o 
  -6   6   5       16.40       17.13      2.99 o 
  -5   6   5        9.89       17.53      3.67 o 
  -4   6   5       44.97       42.79      4.50 o 
  -3   6   5      291.13      303.08      8.36 o 
  -2   6   5      224.68      265.34      8.19 o 
  -1   6   5     1223.93     1277.54     15.49 o 
   0   6   5      100.19      116.45      6.00 o 
   1   6   5       70.19       85.96      5.12 o 
   2   6   5       52.07       54.69      4.71 o 
   3   6   5       55.57       62.44      4.75 o 
   4   6   5       13.05       12.56      3.66 o 
   5   6   5        7.45       12.93      3.70 o 
   6   6   5       11.48       19.59      4.43 o 
   7   6   5      139.13      121.32      7.03 o 
   8   6   5       36.72       35.72      4.97 o 
   9   6   5        0.09        1.56      4.24 o 
  10   6   5        0.00        2.43      4.42 o 
  11   6   5        1.82        2.19      4.16 o 
  12   6   5       23.89       18.08      5.02 o 
 -13   7   5        0.42        7.94      3.51 o 
 -12   7   5        0.04        4.00      4.00 o 
 -11   7   5        1.05        0.22      4.43 o 
 -10   7   5       13.01       21.60      4.73 o 
  -9   7   5       26.20       18.31      4.03 o 
  -8   7   5        1.71        6.49      3.24 o 
  -7   7   5        3.57        1.23      3.91 o 
  -6   7   5        0.01        2.90      4.01 o 
  -5   7   5       13.36        9.92      4.38 o 
  -4   7   5       43.04       33.44      4.92 o 
  -3   7   5       19.36       20.38      5.39 o 
  -2   7   5        0.00        4.68      4.68 o 
  -1   7   5        7.70       10.52      4.68 o 
   0   7   5       18.61       10.77      4.92 o 
   1   7   5        7.31       17.61      4.23 o 
   2   7   5        0.32       11.57      3.78 o 
   3   7   5        0.01        3.57      3.82 o 
   4   7   5        0.74        6.25      4.33 o 
   5   7   5        1.83        1.46      4.61 o 
   6   7   5       24.67       16.45      5.65 o 
   7   7   5       52.73       42.97      6.47 o 
   8   7   5        2.66        1.98      4.72 o 
   9   7   5        3.15        9.18      4.71 o 
  10   7   5        2.57        3.72      4.86 o 
 -10   8   5        0.02        0.87      3.67 o 
  -9   8   5        0.19        4.56      4.13 o 
  -8   8   5        4.00        3.03      5.14 o 
  -7   8   5       12.29       22.39      4.92 o 
  -6   8   5       16.60       25.79      5.76 o 
  -5   8   5       21.81       23.34      5.78 o 
  -4   8   5        2.96        0.49      5.24 o 
  -3   8   5       16.88        9.95      5.72 o 
  -2   8   5       40.32       44.66      6.45 o 
  -1   8   5       51.60       25.76      6.69 o 
   0   8   5       33.86       49.80      6.44 o 
   1   8   5       19.16       15.41      5.22 o 
   2   8   5       15.03       18.99      5.51 o 
   3   8   5       33.49       31.75      6.04 o 
   4   8   5       39.29       48.36      6.36 o 
   5   8   5       17.30       21.37      5.67 o 
   6   8   5        6.63       11.22      5.75 o 
   7   8   5        0.05        1.07      5.56 o 
  -5   9   5        3.42        8.86      5.92 o 
  -4   9   5        0.12       10.11      5.85 o 
  -3   9   5        1.01        2.65      5.82 o 
  -2   9   5        1.61       10.25      6.05 o 
  -1   9   5        0.11        3.41      6.04 o 
   0   9   5        2.55       11.82      6.05 o 
   1   9   5        3.95        8.44      6.07 o 
   2   9   5        5.67       16.72      5.57 o 
 -19   0   6        9.56       12.67      3.96 o 
 -18   0   6        7.28       15.54      3.60 o 
 -17   0   6        2.28        1.10      3.48 o 
 -16   0   6        5.34       12.55      3.23 o 
 -15   0   6       21.99       14.01      3.73 o 
 -14   0   6     1307.52     1317.98     14.99 o 
 -13   0   6     2534.68     2632.60      2.83 o 
 -12   0   6      279.87      301.41      6.48 o 
 -11   0   6       81.11       71.71      2.33 o 
 -10   0   6       72.02       80.35      3.63 o 
  -9   0   6       73.41       59.56      3.28 o 
  -8   0   6      301.68      278.03      2.19 o 
  -7   0   6       16.18        8.50      2.17 o 
  -6   0   6      235.11      186.83      4.50 o 
  -5   0   6     2808.51     2467.89      1.91 o 
  -4   0   6     1242.01     1192.61      9.80 o 
  -3   0   6     2081.97     1881.50      2.09 o 
  -2   0   6      708.56      773.67      8.12 o 
  -1   0   6      738.33      717.53      8.04 o 
   0   0   6     2994.81     3206.59     17.68 o 
   1   0   6      978.79     1077.38     10.71 o 
   2   0   6       11.37        5.96      2.10 o 
   3   0   6     1307.02     1201.21     10.31 o 
   4   0   6     1095.79     1100.78     10.24 o 
   5   0   6     1071.03     1085.55     10.66 o 
   6   0   6     1169.36     1132.87     11.44 o 
   7   0   6      425.06      408.19      7.70 o 
   8   0   6       38.17       48.89      3.67 o 
   9   0   6     1275.45     1270.73     13.97 o 
  10   0   6      579.17      558.21      9.99 o 
  11   0   6      564.04      562.44     10.42 o 
  12   0   6        2.93       12.94      3.59 o 
  13   0   6        3.64        9.07      3.23 o 
  14   0   6      121.31       92.38      5.76 o 
  15   0   6      113.23      152.79      7.58 o 
  16   0   6       87.10       74.88      6.75 o 
 -19   1   6        0.02        2.92      3.97 o 
 -18   1   6        1.30        4.57      3.58 o 
 -17   1   6       10.42       10.88      3.82 o 
 -16   1   6       27.48       22.63      4.08 o 
 -15   1   6        0.61        2.18      3.28 o 
 -14   1   6       23.12       27.93      4.14 o 
 -13   1   6       29.04       41.50      4.68 o 
 -12   1   6       32.74       12.93      3.60 o 
 -11   1   6       40.04       23.20      3.05 o 
 -10   1   6       25.28       43.19      3.05 o 
  -9   1   6       22.31        7.69      1.97 o 
  -8   1   6        3.68       13.79      2.13 o 
  -7   1   6       70.15       44.19      2.61 o 
  -6   1   6     1020.55      982.60      9.23 o 
  -5   1   6      744.80      842.28      8.32 o 
  -4   1   6       45.12       18.12      2.31 o 
  -3   1   6       17.06        9.82      1.85 o 
  -2   1   6      464.78      362.79      5.68 o 
  -1   1   6       43.33       21.34      1.98 o 
   0   1   6      199.22      170.55      4.34 o 
   1   1   6      647.34      682.40      7.87 o 
   2   1   6      249.86      286.47      5.52 o 
   3   1   6       60.70       51.77      3.09 o 
   4   1   6        1.54        1.58      1.98 o 
   5   1   6        0.66        9.91      2.43 o 
   6   1   6       45.94       70.74      3.90 o 
   7   1   6       16.10       10.14      2.89 o 
   8   1   6      440.99      498.39      9.05 o 
   9   1   6       16.45        7.68      3.95 o 
  10   1   6       67.48       54.76      4.76 o 
  11   1   6        5.70       12.41      3.93 o 
  12   1   6        8.18        6.41      3.31 o 
  13   1   6       17.60       24.54      4.15 o 
  14   1   6        6.24        8.19      4.20 o 
  15   1   6        6.47        7.70      4.48 o 
  16   1   6        0.50        1.76      4.83 o 
 -19   2   6       12.47       26.36      5.09 o 
 -18   2   6       52.42       52.88      5.85 o 
 -17   2   6       32.78       41.83      4.97 o 
 -16   2   6        0.37        1.16      3.65 o 
 -15   2   6        0.42        3.18      3.18 o 
 -14   2   6       12.39       15.61      3.85 o 
 -13   2   6      135.43      134.86      5.46 o 
 -12   2   6       83.08      117.65      4.86 o 
 -11   2   6       30.13       34.68      3.22 o 
 -10   2   6      162.64      130.73      4.62 o 
  -9   2   6      467.80      571.96      7.94 o 
  -8   2   6      625.17      574.88      7.71 o 
  -7   2   6      211.39      264.13      5.30 o 
  -6   2   6      114.97       76.59      3.31 o 
  -5   2   6      261.44      196.27      4.83 o 
  -4   2   6      849.59      952.11      9.61 o 
  -3   2   6      228.93      249.15      5.24 o 
  -2   2   6       10.45        2.44      1.76 o 
  -1   2   6       62.52       27.18      2.07 o 
   0   2   6       22.43       32.25      3.26 o 
   1   2   6     2138.82     1800.99     13.68 o 
   2   2   6      592.51      676.46      9.80 o 
   3   2   6      498.25      431.55      7.36 o 
   4   2   6      108.13       69.59      3.67 o 
   5   2   6      156.02      205.06      5.90 o 
   6   2   6      264.98      241.61      6.59 o 
   7   2   6       99.62      117.35      5.03 o 
   8   2   6        2.42        4.33      3.25 o 
   9   2   6      175.48      139.49      6.49 o 
  10   2   6      501.52      528.42     10.83 o 
  11   2   6      137.81      150.10      6.81 o 
  12   2   6       18.84       18.63      4.45 o 
  13   2   6        0.09        3.17      4.02 o 
  14   2   6        0.24        0.43      4.04 o 
  15   2   6       19.02       15.54      4.54 o 
 -18   3   6        0.00        0.22      4.86 o 
 -17   3   6       27.90       39.40      5.42 o 
 -16   3   6       22.88       24.89      4.58 o 
 -15   3   6        0.04        0.38      3.84 o 
 -14   3   6      118.06      114.85      5.43 o 
 -13   3   6       40.34       29.46      3.85 o 
 -12   3   6        1.08        1.61      2.68 o 
 -11   3   6      125.29      117.48      4.76 o 
 -10   3   6       94.20       87.64      3.98 o 
  -9   3   6        5.96       12.72      2.38 o 
  -8   3   6       17.69       26.44      2.56 o 
  -7   3   6       12.13        0.00      2.50 o 
  -6   3   6      546.70      613.26      8.42 o 
  -5   3   6      732.10      830.93      9.62 o 
  -4   3   6      248.89      240.88      5.38 o 
  -3   3   6       38.36       28.02      2.59 o 
  -2   3   6      183.96      154.46      4.37 o 
  -1   3   6       72.52       74.68      3.48 o 
   0   3   6       45.94       34.42      2.90 o 
   1   3   6      342.73      279.31      6.36 o 
   2   3   6      162.90      215.17      5.94 o 
   3   3   6       66.54       39.16      3.51 o 
   4   3   6       88.33      111.77      4.74 o 
   5   3   6       37.91       28.70      3.39 o 
   6   3   6       40.43       35.60      3.83 o 
   7   3   6       46.41       37.41      4.25 o 
   8   3   6        5.97       11.32      3.33 o 
   9   3   6       12.60        9.03      3.96 o 
  10   3   6       79.10       59.57      5.67 o 
  11   3   6        3.85        9.07      4.54 o 
  12   3   6       89.12       95.06      6.24 o 
  13   3   6       23.66       23.38      4.93 o 
  14   3   6       49.21       43.95      5.82 o 
  15   3   6        0.55        1.09      4.79 o 
 -18   4   6        1.46        3.04      5.15 o 
 -17   4   6        3.71        2.19      5.03 o 
 -16   4   6        1.14        0.61      4.55 o 
 -15   4   6       27.07       40.17      4.72 o 
 -14   4   6        0.08        2.08      3.60 o 
 -13   4   6        2.84        0.73      3.29 o 
 -12   4   6        6.01       12.22      3.19 o 
 -11   4   6       37.15       17.76      3.27 o 
 -10   4   6       10.00       26.82      3.05 o 
  -9   4   6       57.60       26.53      3.12 o 
  -8   4   6       30.09       34.09      3.91 o 
  -7   4   6       40.46       37.26      3.21 o 
  -6   4   6       32.88       13.90      3.13 o 
  -5   4   6      111.53      105.41      4.13 o 
  -4   4   6      129.44      106.67      4.15 o 
  -3   4   6       13.32        6.64      2.51 o 
  -2   4   6      440.93      484.90      7.73 o 
  -1   4   6      305.88      226.18      6.05 o 
   0   4   6       87.38       59.80      3.95 o 
   1   4   6      292.75      369.70      7.50 o 
   2   4   6      391.59      340.56      7.68 o 
   3   4   6       69.36       81.18      4.66 o 
   4   4   6        4.75        9.26      3.15 o 
   5   4   6      119.39      102.84      5.29 o 
   6   4   6      163.83      197.61      6.89 o 
   7   4   6      265.59      228.69      7.33 o 
   8   4   6       22.72       43.50      4.28 o 
   9   4   6        7.36        4.01      3.79 o 
  10   4   6      145.99      121.16      6.43 o 
  11   4   6      142.84      153.64      7.47 o 
  12   4   6       61.57       61.84      6.09 o 
  13   4   6       23.68       42.35      5.43 o 
  14   4   6       12.48       10.03      5.23 o 
 -16   5   6       30.12       43.85      5.78 o 
 -15   5   6        1.04        4.02      4.22 o 
 -14   5   6        0.06        2.47      3.43 o 
 -13   5   6        1.28        1.09      3.46 o 
 -12   5   6       20.41        7.36      3.69 o 
 -11   5   6       47.46       49.90      4.32 o 
 -10   5   6      150.41      119.46      5.39 o 
  -9   5   6       59.71       69.00      4.71 o 
  -8   5   6        3.82       11.89      3.28 o 
  -7   5   6      104.18       73.76      4.18 o 
  -6   5   6       45.10       48.75      3.63 o 
  -5   5   6      165.49      115.30      4.59 o 
  -4   5   6       55.55       32.36      3.60 o 
  -3   5   6      147.93      153.30      5.89 o 
  -2   5   6      164.09      178.21      6.59 o 
  -1   5   6       86.28       78.27      5.00 o 
   0   5   6        8.19       14.98      3.75 o 
   1   5   6        7.51       14.49      3.34 o 
   2   5   6       90.16       75.36      4.73 o 
   3   5   6      168.56      185.84      6.85 o 
   4   5   6       49.49       53.42      4.61 o 
   5   5   6       11.25        6.51      3.96 o 
   6   5   6       24.40       25.33      4.18 o 
   7   5   6       11.15        8.98      3.93 o 
   8   5   6       17.27       20.80      4.57 o 
   9   5   6       40.00       57.55      5.21 o 
  10   5   6       12.87       12.33      4.72 o 
  11   5   6        2.58        1.33      4.67 o 
  12   5   6       12.84       20.15      5.09 o 
 -15   6   6        0.80        0.40      4.10 o 
 -14   6   6        2.58        1.92      4.02 o 
 -13   6   6        0.01        0.36      3.65 o 
 -12   6   6        0.01        4.68      3.60 o 
 -11   6   6        4.09       12.54      3.79 o 
 -10   6   6       29.18       26.43      4.15 o 
  -9   6   6       30.59       49.36      4.92 o 
  -8   6   6       43.19       26.32      3.76 o 
  -7   6   6       19.58       27.67      3.59 o 
  -6   6   6        0.13        0.37      3.14 o 
  -5   6   6        8.41        1.62      3.46 o 
  -4   6   6       42.89       42.64      5.00 o 
  -3   6   6        0.42        4.73      4.73 o 
  -2   6   6       76.08       71.68      5.77 o 
  -1   6   6      210.10      215.77      8.18 o 
   0   6   6      228.24      234.79      8.21 o 
   1   6   6       66.75       60.57      5.41 o 
   2   6   6       58.53       54.01      4.95 o 
   3   6   6       28.65       32.50      4.50 o 
   4   6   6       29.63       22.46      4.54 o 
   5   6   6        0.01        4.10      3.86 o 
   6   6   6        0.29        3.63      4.36 o 
   7   6   6        2.49        2.66      4.35 o 
   8   6   6        0.56        0.47      4.69 o 
   9   6   6        4.35        9.98      4.63 o 
  10   6   6        0.03        4.60      4.60 o 
  11   6   6       11.24        5.04      5.48 o 
 -12   7   6       12.25       11.07      4.60 o 
 -11   7   6        4.87        9.53      4.64 o 
 -10   7   6       11.23        5.76      4.36 o 
  -9   7   6        7.98        7.54      3.60 o 
  -8   7   6       14.56        8.71      3.74 o 
  -7   7   6       48.21       52.33      5.23 o 
  -6   7   6       69.20       66.15      5.79 o 
  -5   7   6       41.31       33.29      5.91 o 
  -4   7   6        2.02        4.61      5.09 o 
  -3   7   6       90.51       82.76      6.40 o 
  -2   7   6       58.87       72.38      6.18 o 
  -1   7   6      156.16      162.77      8.43 o 
   0   7   6       51.85       49.66      6.17 o 
   1   7   6       11.24        2.73      4.94 o 
   2   7   6        3.09        5.46      4.71 o 
   3   7   6       45.92       34.90      5.73 o 
   4   7   6       25.60       31.62      5.52 o 
   5   7   6        1.68        4.30      4.80 o 
   6   7   6        0.93        0.25      5.09 o 
   7   7   6       26.57       33.14      6.17 o 
   8   7   6       84.69       85.17      7.72 o 
   9   7   6       46.75       53.96      6.60 o 
  -9   8   6        5.86        5.76      4.16 o 
  -8   8   6        0.26        4.78      4.56 o 
  -7   8   6        0.10        2.49      4.96 o 
  -6   8   6        1.50        3.62      5.70 o 
  -5   8   6        0.19        3.95      5.00 o 
  -4   8   6       25.69       15.34      6.35 o 
  -3   8   6       50.43       59.68      7.13 o 
  -2   8   6       20.97       13.93      6.84 o 
  -1   8   6       69.06       66.38      7.34 o 
   0   8   6        1.17        9.93      5.48 o 
   1   8   6       18.65       11.50      6.02 o 
   2   8   6        6.45       12.85      5.51 o 
   3   8   6        0.71        8.69      5.27 o 
   4   8   6        0.04        5.84      5.84 o 
   5   8   6        0.05        6.17      5.09 o 
 -19   1   7        0.05        0.00      4.33 o 
 -18   1   7        0.04        0.82      4.49 o 
 -17   1   7       39.96       46.41      5.07 o 
 -16   1   7        7.36        7.15      3.76 o 
 -15   1   7       10.84        5.69      3.67 o 
 -14   1   7        0.23        2.90      3.62 o 
 -13   1   7       40.05       35.01      3.77 o 
 -12   1   7       33.90       28.45      3.22 o 
 -11   1   7       10.17       12.84      2.67 o 
 -10   1   7       54.45       64.38      3.57 o 
  -9   1   7      135.29      137.69      4.63 o 
  -8   1   7       23.30       19.55      2.65 o 
  -7   1   7       41.90       36.94      2.80 o 
  -6   1   7       41.35       51.69      2.98 o 
  -5   1   7       25.41       30.11      2.49 o 
  -4   1   7       34.64       26.12      2.39 o 
  -3   1   7       47.31       42.42      2.82 o 
  -2   1   7        0.82        0.19      2.06 o 
  -1   1   7      285.31      305.46      5.96 o 
   0   1   7      446.25      349.57      6.43 o 
   1   1   7      969.24     1100.65     11.15 o 
   2   1   7        1.98        2.13      2.31 o 
   3   1   7      153.48      147.56      4.94 o 
   4   1   7      117.17      153.53      5.04 o 
   5   1   7      140.78      123.46      4.73 o 
   6   1   7      134.80      173.38      5.84 o 
   7   1   7       10.69       13.82      3.36 o 
   8   1   7       12.49       14.74      4.00 o 
   9   1   7      138.58      177.44      3.39 o 
  10   1   7      139.30      129.72      6.56 o 
  11   1   7        0.41        3.16      3.81 o 
  12   1   7        2.33        0.85      4.03 o 
  13   1   7        0.12        4.71      3.85 o 
  14   1   7        3.03        6.96      4.56 o 
 -18   2   7        0.28        0.63      4.49 o 
 -17   2   7        2.25        4.47      4.47 o 
 -16   2   7       14.58       11.08      4.47 o 
 -15   2   7       10.60       15.23      3.76 o 
 -14   2   7      188.61      206.04      6.83 o 
 -13   2   7      187.08      201.62      6.54 o 
 -12   2   7       10.78        8.93      3.04 o 
 -11   2   7        0.47        1.42      2.47 o 
 -10   2   7        0.63        5.95      2.10 o 
  -9   2   7        2.10        4.86      2.26 o 
  -8   2   7       92.98       61.67      3.48 o 
  -7   2   7        7.20        9.97      2.62 o 
  -6   2   7      127.46       91.18      3.81 o 
  -5   2   7        0.01        0.55      2.44 o 
  -4   2   7       14.79       24.72      2.86 o 
  -3   2   7       11.01        5.73      2.21 o 
  -2   2   7      355.16      304.41      5.95 o 
  -1   2   7       26.16       28.09      2.68 o 
   0   2   7      213.40      157.51      4.90 o 
   1   2   7      130.26       88.60      4.43 o 
   2   2   7      268.49      366.47      7.62 o 
   3   2   7      414.69      374.35      7.99 o 
   4   2   7       47.59       73.01      4.44 o 
   5   2   7        0.01        0.67      2.68 o 
   6   2   7       16.71       14.76      3.35 o 
   7   2   7       22.23       21.00      4.24 o 
   8   2   7       78.58       79.97      5.57 o 
   9   2   7      111.35      125.30      6.66 o 
  10   2   7      404.10      391.66      9.99 o 
  11   2   7      164.51      164.59      7.47 o 
  12   2   7       20.27       16.41      4.60 o 
  13   2   7        7.64        4.38      4.38 o 
  14   2   7        0.47        4.44      4.66 o 
 -18   3   7        6.25       23.03      5.19 o 
 -17   3   7       25.48       29.00      5.72 o 
 -16   3   7       32.20       39.56      5.22 o 
 -15   3   7       37.23       49.49      5.02 o 
 -14   3   7       17.36       16.21      4.28 o 
 -13   3   7       57.10       66.87      4.55 o 
 -12   3   7        8.30        6.23      3.19 o 
 -11   3   7       10.47        6.29      2.80 o 
 -10   3   7       20.10       31.09      3.28 o 
  -9   3   7       11.33       15.22      2.77 o 
  -8   3   7      121.50      154.35      5.16 o 
  -7   3   7       18.65       15.96      2.79 o 
  -6   3   7      155.81      195.99      5.64 o 
  -5   3   7      102.15      106.17      4.43 o 
  -4   3   7       31.83       44.92      3.28 o 
  -3   3   7      191.06      140.05      4.78 o 
  -2   3   7       64.81       48.90      3.39 o 
  -1   3   7       56.19       61.24      2.64 o 
   0   3   7      143.11      166.96      5.21 o 
   1   3   7       92.56       78.95      4.23 o 
   2   3   7      139.46      185.76      6.00 o 
   3   3   7        0.96        0.93      2.77 o 
   4   3   7       48.23       34.58      4.00 o 
   5   3   7       41.36       48.59      4.22 o 
   6   3   7       10.89       19.60      3.74 o 
   7   3   7      119.92      106.17      6.04 o 
   8   3   7      227.15      240.56      8.08 o 
   9   3   7        0.88        0.23      4.55 o 
  10   3   7        4.83        6.31      4.50 o 
  11   3   7        0.02        4.70      4.70 o 
  12   3   7        1.97        3.79      4.24 o 
  13   3   7        4.13       19.21      4.92 o 
 -17   4   7        0.00        8.40      4.42 o 
 -16   4   7        8.17        2.07      4.76 o 
 -15   4   7       34.02       33.62      5.11 o 
 -14   4   7       13.66       14.49      4.14 o 
 -13   4   7        7.85       13.79      3.63 o 
 -12   4   7        0.83        0.52      3.36 o 
 -11   4   7       57.42       52.74      4.18 o 
 -10   4   7        5.05        7.69      2.80 o 
  -9   4   7        1.08        1.09      2.53 o 
  -8   4   7       54.84       52.62      3.84 o 
  -7   4   7       68.15       55.26      4.15 o 
  -6   4   7        0.02        0.57      2.66 o 
  -5   4   7       15.50       10.18      2.86 o 
  -4   4   7       14.88       25.05      2.98 o 
  -3   4   7      362.44      286.35      6.99 o 
  -2   4   7      151.97      171.96      5.83 o 
  -1   4   7      213.32      230.89      6.81 o 
   0   4   7      302.25      272.21      7.15 o 
   1   4   7        0.59        2.89      3.11 o 
   2   4   7       22.69       25.33      3.42 o 
   3   4   7       45.33       46.18      4.44 o 
   4   4   7       28.33       23.74      4.03 o 
   5   4   7        0.37        1.20      3.59 o 
   6   4   7       49.54       45.34      5.26 o 
   7   4   7        2.31       10.16      4.02 o 
   8   4   7        2.00        0.70      4.21 o 
   9   4   7      125.04      129.97      7.42 o 
  10   4   7       35.48       24.32      5.51 o 
  11   4   7       46.16       32.11      6.15 o 
  12   4   7       25.65       30.40      5.89 o 
 -16   5   7        1.69        0.21      4.93 o 
 -15   5   7        2.90        0.81      4.21 o 
 -14   5   7       40.47       53.05      5.14 o 
 -13   5   7       39.08       34.14      4.57 o 
 -12   5   7       24.70       29.08      4.10 o 
 -11   5   7        0.89        0.72      3.41 o 
 -10   5   7        7.55        0.19      3.58 o 
  -9   5   7        0.44        7.56      3.18 o 
  -8   5   7        1.10        1.40      3.18 o 
  -7   5   7       34.36       27.62      3.89 o 
  -6   5   7       46.02       38.89      3.84 o 
  -5   5   7       78.63       95.47      4.79 o 
  -4   5   7      300.17      284.32      7.65 o 
  -3   5   7       13.78       18.18      4.08 o 
  -2   5   7       45.60       34.17      4.55 o 
  -1   5   7       14.36       16.16      4.48 o 
   0   5   7       40.07       34.52      4.37 o 
   1   5   7       91.15      112.15      5.85 o 
   2   5   7       49.60       47.60      4.74 o 
   3   5   7        0.78        5.02      3.58 o 
   4   5   7       44.67       40.54      5.07 o 
   5   5   7       33.60       40.59      4.85 o 
   6   5   7        2.88        5.81      4.12 o 
   7   5   7       63.42       88.60      6.49 o 
   8   5   7       42.81       42.30      5.70 o 
   9   5   7        5.82        3.52      4.94 o 
  10   5   7       11.05       11.89      4.90 o 
  11   5   7        4.57        1.17      5.33 o 
 -14   6   7        0.03        1.35      4.07 o 
 -13   6   7        2.84        3.58      3.95 o 
 -12   6   7       40.79       43.19      4.95 o 
 -11   6   7       30.92       23.77      4.99 o 
 -10   6   7        0.03        6.81      3.93 o 
  -9   6   7       17.81       15.35      4.13 o 
  -8   6   7       14.22       14.42      3.55 o 
  -7   6   7       40.14       30.41      3.97 o 
  -6   6   7       17.90       22.25      3.87 o 
  -5   6   7       12.95       10.31      3.64 o 
  -4   6   7       80.98       66.61      5.69 o 
  -3   6   7       98.05      105.63      6.25 o 
  -2   6   7       41.28       38.81      5.71 o 
  -1   6   7       53.54       49.95      5.82 o 
   0   6   7        2.27       12.46      3.91 o 
   1   6   7        1.31        1.96      4.43 o 
   2   6   7       18.15       15.82      4.94 o 
   3   6   7        8.15       20.86      4.96 o 
   4   6   7        5.15        3.24      4.24 o 
   5   6   7        7.74        8.78      4.26 o 
   6   6   7        0.63        5.04      5.04 o 
   7   6   7        0.13        5.00      5.00 o 
   8   6   7        0.04        5.60      5.10 o 
   9   6   7        3.37       10.37      4.58 o 
 -11   7   7        0.08        3.22      4.28 o 
 -10   7   7       17.99       15.93      4.42 o 
  -9   7   7       12.16        7.81      3.47 o 
  -8   7   7        3.33        1.42      3.55 o 
  -7   7   7        3.65        4.36      4.15 o 
  -6   7   7        9.03        9.70      4.85 o 
  -5   7   7        7.48        7.61      5.47 o 
  -4   7   7       34.06       44.34      6.23 o 
  -3   7   7        3.22        5.61      5.61 o 
  -2   7   7        4.41        9.03      5.16 o 
  -1   7   7       17.37       19.69      5.70 o 
   0   7   7        5.22       10.11      4.93 o 
   1   7   7        0.10        2.07      4.93 o 
   2   7   7        5.33        9.10      4.94 o 
   3   7   7        4.66        4.18      5.73 o 
   4   7   7       31.41       32.72      6.54 o 
   5   7   7        2.85        4.47      5.52 o 
   6   7   7       14.21        3.17      5.82 o 
   7   7   7       20.24       22.09      6.65 o 
  -7   8   7        0.26        0.73      5.44 o 
  -6   8   7        3.40        4.21      5.79 o 
  -5   8   7        7.75       23.11      6.26 o 
  -4   8   7        1.28        6.90      6.90 o 
  -3   8   7       50.57       50.76      7.76 o 
  -2   8   7       88.57       97.60      8.87 o 
  -1   8   7       36.17       38.40      7.18 o 
   0   8   7       10.84        8.26      6.06 o 
   1   8   7        0.90        9.34      5.77 o 
   2   8   7        0.62        6.06      6.06 o 
   3   8   7        0.36        0.00      5.79 o 
 -18   0   8        7.97        3.83      4.83 o 
 -17   0   8        0.48        3.84      3.84 o 
 -16   0   8      118.08      132.01      3.36 o 
 -15   0   8       85.99       73.11      5.28 o 
 -14   0   8        5.83       12.36      3.59 o 
 -13   0   8        6.17       13.74      3.03 o 
 -12   0   8       46.34       25.89      3.40 o 
 -11   0   8       98.28      108.29      5.39 o 
 -10   0   8      266.52      225.03      6.16 o 
  -9   0   8      199.77      282.34      6.74 o 
  -8   0   8      131.97      138.15      3.83 o 
  -7   0   8       16.25       14.02      2.37 o 
  -6   0   8      332.45      310.26      6.44 o 
  -5   0   8      742.89      773.21      9.57 o 
  -4   0   8      525.16      485.59      7.59 o 
  -3   0   8        1.60        8.40      2.67 o 
  -2   0   8      516.35      457.55      7.75 o 
  -1   0   8      229.68      193.54      5.44 o 
   0   0   8       74.97       87.86      4.48 o 
   1   0   8      581.75      604.19      8.79 o 
   2   0   8       35.69       22.80      2.74 o 
   3   0   8        9.28        2.31      2.31 o 
   4   0   8      263.30      268.96      6.47 o 
   5   0   8      205.95      160.01      5.45 o 
   6   0   8      131.65      154.82      5.75 o 
   7   0   8        0.00        3.02      3.21 o 
   8   0   8        2.84        6.32      3.46 o 
   9   0   8       44.74       40.92      4.68 o 
  10   0   8      293.47      245.08      7.96 o 
  11   0   8       36.69       45.74      4.61 o 
  12   0   8        6.40        5.71      4.27 o 
  13   0   8        6.76        6.88      4.37 o 
 -18   1   8       13.63       16.17      5.45 o 
 -17   1   8       10.85        7.97      4.38 o 
 -16   1   8       20.02       14.15      4.59 o 
 -15   1   8        0.08        2.04      3.89 o 
 -14   1   8        7.36        1.28      3.46 o 
 -13   1   8       78.61       61.15      4.69 o 
 -12   1   8       36.02       27.76      3.40 o 
 -11   1   8        0.32        0.72      2.50 o 
 -10   1   8        3.15        4.81      2.31 o 
  -9   1   8        1.81        8.37      2.31 o 
  -8   1   8      117.57      114.49      4.47 o 
  -7   1   8        0.64        0.72      2.14 o 
  -6   1   8       10.08        2.16      2.16 o 
  -5   1   8        9.13        1.29      2.39 o 
  -4   1   8       13.77       18.45      3.00 o 
  -3   1   8       17.47       10.61      2.65 o 
  -2   1   8       12.59       12.24      2.64 o 
  -1   1   8        4.14        4.50      2.25 o 
   0   1   8        0.00        3.82      2.47 o 
   1   1   8       19.17        8.29      2.97 o 
   2   1   8       93.59      115.24      4.54 o 
   3   1   8       26.08       25.41      3.18 o 
   4   1   8       18.07       14.75      3.03 o 
   5   1   8        1.36        0.61      2.88 o 
   6   1   8      138.34      126.02      5.65 o 
   7   1   8       43.50       57.35      4.85 o 
   8   1   8      118.54       89.96      5.53 o 
   9   1   8       71.87       57.14      5.33 o 
  10   1   8        9.02        3.63      4.26 o 
  11   1   8        0.00        6.01      4.28 o 
  12   1   8        8.62        6.71      4.55 o 
  13   1   8        7.15       12.94      5.05 o 
 -18   2   8        3.80       14.73      5.06 o 
 -17   2   8        1.25        6.61      4.34 o 
 -16   2   8       11.10       17.53      4.72 o 
 -15   2   8      250.30      290.23      8.97 o 
 -14   2   8       92.24      104.57      5.73 o 
 -13   2   8        1.21        6.88      3.45 o 
 -12   2   8        9.96       14.85      3.58 o 
 -11   2   8       21.62        8.69      2.85 o 
 -10   2   8      116.83      165.46      5.66 o 
  -9   2   8      151.90      112.39      4.59 o 
  -8   2   8       83.47      120.96      4.61 o 
  -7   2   8       30.32       60.46      3.61 o 
  -6   2   8      242.71      230.57      5.96 o 
  -5   2   8      248.68      265.66      6.48 o 
  -4   2   8      194.85      188.96      5.68 o 
  -3   2   8      633.87      557.20      8.43 o 
  -2   2   8       56.75       41.25      3.62 o 
  -1   2   8     1139.61     1123.59     11.76 o 
   0   2   8      843.92      819.15     10.67 o 
   1   2   8       25.33       14.25      3.10 o 
   2   2   8        2.74        3.10      2.88 o 
   3   2   8       66.90       65.73      3.59 o 
   4   2   8      136.11      123.22      5.67 o 
   5   2   8      166.46      185.61      6.84 o 
   6   2   8      109.36       99.92      5.93 o 
   7   2   8       31.03       17.97      4.32 o 
   8   2   8      102.42      110.12      6.36 o 
   9   2   8       36.11       37.24      4.97 o 
  10   2   8        6.24        4.71      4.49 o 
  11   2   8       67.77       80.43      6.06 o 
  12   2   8        0.53        5.40      4.72 o 
  13   2   8       68.48       58.09      6.57 o 
 -17   3   8        3.62        0.86      4.73 o 
 -16   3   8        5.34        7.92      4.47 o 
 -15   3   8        1.59        3.11      4.46 o 
 -14   3   8       30.03       29.19      5.06 o 
 -13   3   8      139.05      140.82      6.40 o 
 -12   3   8      210.56      204.05      6.83 o 
 -11   3   8      124.58      122.53      5.67 o 
 -10   3   8       83.11       66.55      4.24 o 
  -9   3   8        0.58        4.81      2.67 o 
  -8   3   8       40.93       41.51      3.84 o 
  -7   3   8      240.03      216.53      6.45 o 
  -6   3   8       12.14       13.42      3.07 o 
  -5   3   8      230.08      198.44      6.25 o 
  -4   3   8      422.04      440.76      8.08 o 
  -3   3   8       82.20       47.72      3.91 o 
  -2   3   8      199.90      253.25      6.40 o 
  -1   3   8      111.15       78.65      4.61 o 
   0   3   8      117.59      130.42      5.54 o 
   1   3   8      202.40      159.84      6.33 o 
   2   3   8        0.02        3.43      3.43 o 
   3   3   8       11.57       27.80      3.84 o 
   4   3   8       28.38       31.54      4.36 o 
   5   3   8        4.54        4.83      3.87 o 
   6   3   8       39.60       44.92      5.05 o 
   7   3   8      233.03      265.63      8.61 o 
   8   3   8       23.26       31.88      4.96 o 
   9   3   8       14.34       10.28      5.15 o 
  10   3   8       12.95        7.89      4.87 o 
  11   3   8        0.01        0.46      4.84 o 
  12   3   8        1.85        0.23      4.84 o 
 -16   4   8        4.40        1.88      4.82 o 
 -15   4   8        0.96        2.18      4.15 o 
 -14   4   8       58.66       84.00      6.07 o 
 -13   4   8       29.70       31.90      4.39 o 
 -12   4   8        3.12        2.49      3.76 o 
 -11   4   8       16.29       22.32      3.94 o 
 -10   4   8       89.11       82.88      4.54 o 
  -9   4   8       84.87       98.43      5.23 o 
  -8   4   8        3.48        4.82      3.28 o 
  -7   4   8        0.05        1.93      3.10 o 
  -6   4   8      106.39      107.17      5.22 o 
  -5   4   8       42.36       47.91      3.91 o 
  -4   4   8      124.15      114.48      5.15 o 
  -3   4   8        3.58        8.47      3.14 o 
  -2   4   8      355.60      304.95      7.94 o 
  -1   4   8      378.35      404.98      8.89 o 
   0   4   8      328.43      273.06      8.02 o 
   1   4   8       69.74       91.97      5.54 o 
   2   4   8        0.00        3.55      3.81 o 
   3   4   8       43.38       44.30      4.63 o 
   4   4   8       72.00       91.51      6.20 o 
   5   4   8       71.35       59.67      5.48 o 
   6   4   8        3.94        4.69      4.45 o 
   7   4   8        7.95        8.80      4.88 o 
   8   4   8       98.39      101.00      7.26 o 
   9   4   8      102.88       91.80      7.66 o 
  10   4   8        0.16        1.66      5.22 o 
  11   4   8        0.72        5.43      4.95 o 
 -15   5   8       26.47       39.14      5.27 o 
 -14   5   8        2.28        4.63      4.25 o 
 -13   5   8        6.43        1.49      4.30 o 
 -12   5   8       33.79       31.21      4.81 o 
 -11   5   8       34.14       31.85      4.49 o 
 -10   5   8       10.54       10.05      3.86 o 
  -9   5   8       35.60       26.04      4.73 o 
  -8   5   8       52.92       49.13      4.43 o 
  -7   5   8      211.38      201.23      6.75 o 
  -6   5   8      150.94      141.79      5.79 o 
  -5   5   8        8.53        5.53      3.39 o 
  -4   5   8        3.27        0.00      3.62 o 
  -3   5   8       28.14       35.17      4.33 o 
  -2   5   8      117.21       99.32      5.94 o 
  -1   5   8       40.22       53.62      5.29 o 
   0   5   8        5.67       13.54      4.51 o 
   1   5   8       34.61       28.21      5.11 o 
   2   5   8       59.76       80.80      5.68 o 
   3   5   8       48.12       54.95      5.75 o 
   4   5   8       46.27       48.35      5.79 o 
   5   5   8        1.04        1.26      4.56 o 
   6   5   8       84.17       84.10      6.79 o 
   7   5   8      148.97      172.16      8.73 o 
   8   5   8       27.50       17.24      5.91 o 
   9   5   8        2.93        1.22      5.36 o 
 -13   6   8        0.21        0.59      4.32 o 
 -12   6   8        0.15        2.57      4.15 o 
 -11   6   8        4.05        3.25      4.04 o 
 -10   6   8        1.51        2.02      4.02 o 
  -9   6   8        0.42        2.08      3.78 o 
  -8   6   8        8.46        7.58      3.52 o 
  -7   6   8       16.66       11.30      3.47 o 
  -6   6   8        3.31        0.36      3.67 o 
  -5   6   8       12.32        4.63      4.02 o 
  -4   6   8        0.13        4.60      4.60 o 
  -3   6   8        0.01        4.67      4.67 o 
  -2   6   8        1.74        4.63      4.38 o 
  -1   6   8       35.75       37.54      5.51 o 
   0   6   8        0.80        2.80      4.83 o 
   1   6   8        6.29        4.11      4.87 o 
   2   6   8        0.05        3.86      4.90 o 
   3   6   8       17.27       21.00      5.45 o 
   4   6   8       30.32       26.01      5.72 o 
   5   6   8       36.73       32.10      6.52 o 
   6   6   8       11.67        4.70      5.76 o 
   7   6   8       12.74        5.17      5.43 o 
 -10   7   8        0.18        2.79      3.53 o 
  -9   7   8       12.73       12.52      3.83 o 
  -8   7   8       13.04       11.07      3.94 o 
  -7   7   8       23.67       23.59      4.52 o 
  -6   7   8       13.94       21.43      5.26 o 
  -5   7   8        1.07        5.48      5.48 o 
  -4   7   8       10.82       14.14      6.06 o 
  -3   7   8       42.84       42.43      6.81 o 
  -2   7   8       15.40       15.49      6.14 o 
  -1   7   8        0.00        8.35      5.39 o 
   0   7   8       28.61       31.15      5.96 o 
   1   7   8       80.19       92.61      7.87 o 
   2   7   8       60.13       81.25      7.61 o 
   3   7   8       33.33       44.88      6.79 o 
   4   7   8       24.17       29.97      6.54 o 
 -17   1   9        1.97       13.04      4.08 o 
 -16   1   9        2.37        4.86      4.09 o 
 -15   1   9        1.36        0.19      3.76 o 
 -14   1   9       11.88       17.70      3.69 o 
 -13   1   9       45.68       51.88      4.36 o 
 -12   1   9        3.35        2.53      3.07 o 
 -11   1   9        0.28        1.44      2.89 o 
 -10   1   9        2.33        0.36      3.25 o 
  -9   1   9        0.13        0.53      2.70 o 
  -8   1   9        0.46        0.19      2.54 o 
  -7   1   9       39.57       27.26      3.48 o 
  -6   1   9       61.01       66.35      4.07 o 
  -5   1   9      362.75      364.66      7.37 o 
  -4   1   9      114.14      131.94      5.30 o 
  -3   1   9      103.19      117.77      5.12 o 
  -2   1   9      161.65      168.32      5.88 o 
  -1   1   9      202.97      196.32      6.08 o 
   0   1   9        0.16        5.44      2.71 o 
   1   1   9       71.19       83.38      4.40 o 
   2   1   9      145.04      124.66      5.18 o 
   3   1   9      123.22      116.16      5.41 o 
   4   1   9      161.36      139.11      6.09 o 
   5   1   9        2.57        0.21      3.50 o 
   6   1   9       65.76       59.26      5.22 o 
   7   1   9       31.72       30.34      4.63 o 
   8   1   9       62.48       59.51      5.32 o 
   9   1   9        0.26        1.70      4.27 o 
  10   1   9        0.52        0.22      4.30 o 
  11   1   9        9.86        6.51      4.78 o 
 -17   2   9        1.44        4.66      4.66 o 
 -16   2   9       29.36       44.71      5.21 o 
 -15   2   9        3.07        4.43      4.24 o 
 -14   2   9        0.09        3.37      3.37 o 
 -13   2   9       18.06       19.07      4.03 o 
 -12   2   9       18.97       13.76      3.43 o 
 -11   2   9        6.55        3.96      3.24 o 
 -10   2   9       33.99       31.25      3.77 o 
  -9   2   9       55.52       42.16      3.61 o 
  -8   2   9        9.01       22.90      3.45 o 
  -7   2   9        4.10        0.74      2.95 o 
  -6   2   9        1.17        5.80      2.62 o 
  -5   2   9        2.52        3.01      3.01 o 
  -4   2   9      112.80       98.06      4.86 o 
  -3   2   9       49.15       34.65      3.85 o 
  -2   2   9      640.43      679.03     10.01 o 
  -1   2   9      302.70      270.94      6.78 o 
   0   2   9      105.28      126.20      5.33 o 
   1   2   9       81.54       57.01      4.44 o 
   2   2   9       10.32       23.19      4.06 o 
   3   2   9       12.15        1.13      3.62 o 
   4   2   9        4.94        7.07      3.41 o 
   5   2   9       13.24       17.66      4.13 o 
   6   2   9        4.08        0.69      4.37 o 
   7   2   9        1.28        9.89      4.14 o 
   8   2   9       60.75       68.68      5.75 o 
   9   2   9       20.60       13.28      5.27 o 
  10   2   9        8.26       16.45      4.80 o 
  11   2   9        0.13        2.98      4.80 o 
 -16   3   9        8.42       17.14      5.16 o 
 -15   3   9        0.04        4.13      4.33 o 
 -14   3   9        1.96        6.64      3.79 o 
 -13   3   9        9.27       13.13      4.07 o 
 -12   3   9        0.02        0.92      3.46 o 
 -11   3   9        4.81        6.31      3.78 o 
 -10   3   9       46.69       42.32      4.15 o 
  -9   3   9       16.31       17.00      3.29 o 
  -8   3   9       11.25        7.81      3.35 o 
  -7   3   9       17.41        9.81      3.39 o 
  -6   3   9       35.92       39.03      3.96 o 
  -5   3   9        5.79        7.18      3.14 o 
  -4   3   9        0.85        2.88      3.05 o 
  -3   3   9        2.62        3.95      3.23 o 
  -2   3   9        1.34        3.50      3.50 o 
  -1   3   9        8.10       14.24      3.51 o 
   0   3   9       26.39       24.41      3.75 o 
   1   3   9        7.33       10.47      3.57 o 
   2   3   9       24.46       42.40      4.47 o 
   3   3   9       47.96       56.26      4.68 o 
   4   3   9        5.47        8.18      4.22 o 
   5   3   9       13.31       16.29      5.18 o 
   6   3   9       74.31       75.61      6.38 o 
   7   3   9       54.04       61.83      5.83 o 
   8   3   9        3.68        3.37      5.31 o 
   9   3   9       19.05       20.09      5.03 o 
  10   3   9        1.63        5.71      4.51 o 
 -15   4   9       55.59       62.31      6.26 o 
 -14   4   9        0.43        0.77      4.04 o 
 -13   4   9       21.87       10.68      4.49 o 
 -12   4   9        4.04       10.50      3.50 o 
 -11   4   9        4.88        2.75      3.67 o 
 -10   4   9        8.12        8.73      3.53 o 
  -9   4   9        4.66        9.07      3.59 o 
  -8   4   9        0.22        1.14      3.24 o 
  -7   4   9        1.18        3.38      3.57 o 
  -6   4   9       13.09        9.99      3.45 o 
  -5   4   9       71.69       53.46      4.43 o 
  -4   4   9       20.68       19.76      3.55 o 
  -3   4   9       16.37        5.77      3.53 o 
  -2   4   9       22.38       14.50      3.58 o 
  -1   4   9       94.56       86.02      5.53 o 
   0   4   9       12.59       12.84      4.28 o 
   1   4   9       69.84       66.97      5.92 o 
   2   4   9       25.07       28.66      4.66 o 
   3   4   9       11.09       16.10      4.78 o 
   4   4   9       48.59       65.76      6.43 o 
   5   4   9       49.78       70.74      6.17 o 
   6   4   9       19.66       20.09      6.11 o 
   7   4   9       66.80       63.95      6.79 o 
   8   4   9        1.72        2.74      5.47 o 
   9   4   9      133.20      112.33      8.14 o 
 -13   5   9        8.04        7.89      4.43 o 
 -12   5   9       20.16       24.78      4.38 o 
 -11   5   9       20.62       24.55      4.42 o 
 -10   5   9       35.42       34.68      4.64 o 
  -9   5   9       17.37       19.64      4.04 o 
  -8   5   9        0.48        1.11      3.35 o 
  -7   5   9        2.31        0.00      3.37 o 
  -6   5   9        6.10        6.79      3.30 o 
  -5   5   9        3.05        6.28      3.23 o 
  -4   5   9        0.02        0.19      3.63 o 
  -3   5   9        9.51       13.64      3.93 o 
  -2   5   9        6.42       19.94      4.21 o 
  -1   5   9       20.66       19.90      4.92 o 
   0   5   9      136.00      132.18      7.34 o 
   1   5   9      115.49      114.53      7.28 o 
   2   5   9       19.11       25.31      5.10 o 
   3   5   9        4.50        9.57      4.92 o 
   4   5   9       10.32        9.15      5.22 o 
   5   5   9        1.30        7.87      4.98 o 
   6   5   9        9.49       10.92      5.45 o 
   7   5   9       12.89       21.08      5.66 o 
 -11   6   9        2.50        0.20      4.21 o 
 -10   6   9        0.15        5.44      3.88 o 
  -9   6   9        5.74        3.66      4.03 o 
  -8   6   9       14.11        4.35      4.35 o 
  -7   6   9        3.87        6.44      3.48 o 
  -6   6   9        1.79        0.74      3.69 o 
  -5   6   9        9.60       13.49      4.02 o 
  -4   6   9       10.27       13.61      4.83 o 
  -3   6   9       13.73       19.78      4.94 o 
  -2   6   9        7.36        3.97      4.95 o 
  -1   6   9        8.42        1.29      5.12 o 
   0   6   9        3.49        1.06      5.23 o 
   1   6   9       10.88       15.41      5.57 o 
   2   6   9       32.82       29.20      5.90 o 
   3   6   9        4.54        3.76      5.65 o 
   4   6   9        1.19        6.75      5.94 o 
   5   6   9       10.41       20.01      5.95 o 
  -6   7   9       21.81       23.93      5.44 o 
  -5   7   9       18.66       11.67      5.71 o 
  -4   7   9        8.27       10.19      6.12 o 
  -3   7   9        3.82        9.33      5.59 o 
  -2   7   9        0.59        2.46      5.20 o 
  -1   7   9        0.74        4.16      5.29 o 
   0   7   9        0.04        4.50      5.33 o 
   1   7   9       10.54        4.80      6.49 o 
 -16   0  10       10.14        5.63      4.66 o 
 -15   0  10        0.30        5.08      3.76 o 
 -14   0  10        7.92        3.70      4.07 o 
 -13   0  10        0.05        2.20      3.29 o 
 -12   0  10       24.30       32.36      4.02 o 
 -11   0  10      242.22      239.69      7.74 o 
 -10   0  10      310.73      346.87      8.36 o 
  -9   0  10       90.35       95.65      5.03 o 
  -8   0  10        1.82        1.12      3.01 o 
  -7   0  10      198.23      197.71      6.27 o 
  -6   0  10       23.24       27.20      4.19 o 
  -5   0  10      183.19      143.75      6.16 o 
  -4   0  10      100.78      119.77      6.01 o 
  -3   0  10      716.09      793.45     11.93 o 
  -2   0  10     2362.20     2582.78     21.10 o 
  -1   0  10      754.13      824.58     12.25 o 
   0   0  10      190.01      203.58      6.83 o 
   1   0  10       31.75       38.42      3.61 o 
   2   0  10        1.02        3.28      2.73 o 
   3   0  10       16.78       13.15      3.19 o 
   4   0  10       39.66       43.94      4.06 o 
   5   0  10       20.10       10.12      3.37 o 
   6   0  10      141.50      108.15      5.60 o 
   7   0  10       43.46       51.40      4.59 o 
   8   0  10      100.32       78.15      5.63 o 
   9   0  10       71.73       72.60      5.73 o 
  10   0  10       82.68       76.33      6.05 o 
 -16   1  10        0.00        4.19      4.19 o 
 -15   1  10        2.60        6.92      3.65 o 
 -14   1  10        0.17        3.75      3.75 o 
 -13   1  10        0.00        1.85      3.51 o 
 -12   1  10        6.52        6.79      3.67 o 
 -11   1  10        2.96        3.66      3.49 o 
 -10   1  10       17.20       19.67      3.67 o 
  -9   1  10       15.75       11.44      3.50 o 
  -8   1  10        9.37        6.30      3.34 o 
  -7   1  10        0.60        4.10      2.99 o 
  -6   1  10        8.75       16.86      3.37 o 
  -5   1  10       22.71       30.51      4.14 o 
  -4   1  10        7.68        5.84      3.39 o 
  -3   1  10      112.14       82.10      4.91 o 
  -2   1  10       40.30       59.87      4.70 o 
  -1   1  10       39.73       23.05      4.00 o 
   0   1  10        0.35        0.00      3.15 o 
   1   1  10       20.34       24.97      3.42 o 
   2   1  10        1.01        8.17      2.99 o 
   3   1  10        4.13        6.59      3.39 o 
   4   1  10        2.06        8.47      3.43 o 
   5   1  10       61.34       64.26      5.32 o 
   6   1  10      150.88      129.82      6.85 o 
   7   1  10       23.29       18.23      4.40 o 
   8   1  10        0.04        1.48      4.66 o 
   9   1  10        0.25        6.40      4.06 o 
 -15   2  10        1.23        1.37      4.52 o 
 -14   2  10        2.17        3.82      3.62 o 
 -13   2  10        0.37        5.05      3.74 o 
 -12   2  10       34.57       27.53      4.44 o 
 -11   2  10      103.29      106.15      5.89 o 
 -10   2  10       50.66       49.94      4.42 o 
  -9   2  10        3.18        1.47      3.31 o 
  -8   2  10       71.39       67.04      4.45 o 
  -7   2  10      129.69      129.16      5.79 o 
  -6   2  10      328.95      339.11      8.09 o 
  -5   2  10      116.12      103.70      5.41 o 
  -4   2  10        3.77        5.70      3.31 o 
  -3   2  10       92.59       83.17      5.11 o 
  -2   2  10       66.64       61.61      4.40 o 
  -1   2  10       59.81       67.54      4.73 o 
   0   2  10       41.48       33.58      3.79 o 
   1   2  10        0.15        0.63      3.64 o 
   2   2  10       69.96       79.46      5.68 o 
   3   2  10      157.04      181.19      7.53 o 
   4   2  10      150.12      149.10      7.35 o 
   5   2  10       19.32       30.86      5.53 o 
   6   2  10        0.83        4.38      4.15 o 
   7   2  10        1.79       11.33      4.39 o 
   8   2  10       40.74       46.24      5.55 o 
   9   2  10       52.81       53.40      5.79 o 
 -14   3  10       13.32       11.64      4.27 o 
 -13   3  10        1.79        3.97      3.97 o 
 -12   3  10        0.35        1.67      3.72 o 
 -11   3  10       13.35       13.49      3.70 o 
 -10   3  10       58.91       50.64      4.44 o 
  -9   3  10       60.25       59.98      4.64 o 
  -8   3  10       30.75       27.99      4.11 o 
  -7   3  10       20.26       22.75      3.73 o 
  -6   3  10        0.62        0.93      3.31 o 
  -5   3  10        2.64        0.53      3.25 o 
  -4   3  10       21.92       20.31      3.57 o 
  -3   3  10      110.31      107.63      5.40 o 
  -2   3  10       28.68       22.93      3.73 o 
  -1   3  10        0.09        1.58      3.16 o 
   0   3  10      152.54      132.45      6.57 o 
   1   3  10      148.16      155.37      7.48 o 
   2   3  10       72.62       82.83      6.01 o 
   3   3  10       26.64       27.93      5.29 o 
   4   3  10        7.11        4.03      5.28 o 
   5   3  10       35.54       28.30      5.76 o 
   6   3  10        3.37       11.94      5.21 o 
   7   3  10        3.07        0.99      5.68 o 
   8   3  10        4.73        8.82      5.15 o 
 -13   4  10        5.11        4.43      3.85 o 
 -12   4  10       12.61       16.26      4.16 o 
 -11   4  10        1.86        1.89      3.94 o 
 -10   4  10        0.49        7.33      3.57 o 
  -9   4  10        0.43        3.76      3.39 o 
  -8   4  10        6.44       10.44      3.36 o 
  -7   4  10       19.01       20.27      4.02 o 
  -6   4  10       35.52       27.53      3.91 o 
  -5   4  10       24.01       23.48      4.03 o 
  -4   4  10        0.55        0.72      3.57 o 
  -3   4  10        0.37        2.25      3.74 o 
  -2   4  10        0.23        1.20      3.61 o 
  -1   4  10        0.01        6.87      3.65 o 
   0   4  10        5.25        3.42      4.12 o 
   1   4  10        5.22        0.48      5.05 o 
   2   4  10       12.36       10.03      5.00 o 
   3   4  10       48.44       56.11      5.94 o 
   4   4  10       25.39       22.71      5.55 o 
   5   4  10        9.20       18.15      5.52 o 
   6   4  10        0.73        4.43      4.94 o 
   7   4  10        2.96        3.09      5.67 o 
 -11   5  10        0.06        2.89      3.66 o 
 -10   5  10        3.24        1.53      4.00 o 
  -9   5  10       45.40       42.59      4.86 o 
  -8   5  10       40.28       35.11      4.69 o 
  -7   5  10        7.28        2.43      3.48 o 
  -6   5  10       46.49       46.66      4.51 o 
  -5   5  10       86.14       73.76      5.57 o 
  -4   5  10       62.67       60.14      4.99 o 
  -3   5  10       33.99       39.84      4.98 o 
  -2   5  10        2.09       11.37      4.01 o 
  -1   5  10        4.33       10.89      4.50 o 
   0   5  10       13.65       19.84      5.71 o 
   1   5  10       64.04       83.72      6.68 o 
   2   5  10       48.65       54.93      6.57 o 
   3   5  10        1.22        5.88      5.88 o 
   4   5  10       11.62       26.40      5.39 o 
   5   5  10       22.10       21.67      6.24 o 
  -8   6  10        0.24        0.00      3.43 o 
  -7   6  10        1.51        0.17      3.48 o 
  -6   6  10        0.03        4.25      4.25 o 
  -5   6  10        1.02        1.00      3.82 o 
  -4   6  10        0.00        1.97      4.38 o 
  -3   6  10        0.05        0.71      4.49 o 
  -2   6  10        5.69        3.01      5.26 o 
  -1   6  10        6.87       12.79      5.21 o 
   0   6  10        0.34        4.02      5.36 o 
   1   6  10        1.71        5.19      6.02 o 
 -14   1  11        1.16        0.19      4.03 o 
 -13   1  11        1.07        7.96      3.78 o 
 -12   1  11        5.16        8.83      3.94 o 
 -11   1  11       37.20       45.01      4.69 o 
 -10   1  11       11.55        8.24      4.32 o 
  -9   1  11        0.04        0.00      3.75 o 
  -8   1  11       10.02       17.13      3.95 o 
  -7   1  11       39.50       47.70      4.91 o 
  -6   1  11       30.75       30.70      4.71 o 
  -5   1  11       60.10       53.25      5.08 o 
  -4   1  11       36.47       41.78      4.49 o 
  -3   1  11        1.91        7.09      4.11 o 
  -2   1  11        0.08        1.68      3.93 o 
  -1   1  11        5.27        8.38      3.43 o 
   0   1  11        6.90        0.99      3.75 o 
   1   1  11       10.92       15.69      4.02 o 
   2   1  11       44.24       40.17      4.37 o 
   3   1  11        0.07        7.15      3.77 o 
   4   1  11        2.94        6.20      4.00 o 
   5   1  11        9.52        0.00      4.24 o 
   6   1  11        0.14        5.94      3.89 o 
   7   1  11        6.29        7.88      4.14 o 
 -14   2  11        5.54        8.22      4.31 o 
 -13   2  11        2.70        3.83      3.83 o 
 -12   2  11        0.65        1.13      3.77 o 
 -11   2  11       10.78        8.25      3.75 o 
 -10   2  11       23.92       14.58      3.93 o 
  -9   2  11        7.94        6.53      3.73 o 
  -8   2  11        2.95        5.59      3.36 o 
  -7   2  11        1.13        3.90      3.53 o 
  -6   2  11       49.43       25.91      4.81 o 
  -5   2  11        3.56        1.83      3.84 o 
  -4   2  11       12.52       13.23      3.79 o 
  -3   2  11      151.75      132.58      6.35 o 
  -2   2  11      133.84      129.30      6.26 o 
  -1   2  11       18.47       23.04      3.81 o 
   0   2  11        0.55        5.24      3.43 o 
   1   2  11       12.46       10.37      4.10 o 
   2   2  11       28.01       36.35      5.00 o 
   3   2  11       84.20       74.68      6.37 o 
   4   2  11       13.96        3.89      4.80 o 
   5   2  11       19.21       17.47      5.29 o 
   6   2  11       11.67       24.44      4.84 o 
   7   2  11        0.53        0.00      4.62 o 
 -12   3  11        8.99       10.47      3.81 o 
 -11   3  11        0.61        0.94      3.76 o 
 -10   3  11        0.23        2.43      3.37 o 
  -9   3  11        0.51        1.48      3.53 o 
  -8   3  11        3.23        4.81      3.70 o 
  -7   3  11       35.84       25.46      4.39 o 
  -6   3  11       62.11       79.17      5.22 o 
  -5   3  11       66.82       59.27      4.96 o 
  -4   3  11        3.52       10.05      3.52 o 
  -3   3  11       45.76       44.75      4.85 o 
  -2   3  11       64.08       51.01      4.87 o 
  -1   3  11       19.55       23.71      4.19 o 
   0   3  11        0.09        0.43      4.06 o 
   1   3  11       12.10        9.15      4.34 o 
   2   3  11        1.24        3.89      4.61 o 
   3   3  11       22.70       17.07      6.12 o 
   4   3  11        1.06        4.31      5.32 o 
   5   3  11       17.61       15.90      6.30 o 
 -11   4  11        0.07        4.93      3.60 o 
 -10   4  11        0.85        4.69      3.94 o 
  -9   4  11        1.66       11.84      3.88 o 
  -8   4  11        0.81        0.19      3.63 o 
  -7   4  11        0.31        1.78      3.37 o 
  -6   4  11        0.04        0.87      3.48 o 
  -5   4  11        7.26        4.86      3.64 o 
  -4   4  11        0.39        3.57      3.57 o 
  -3   4  11        6.68        0.75      3.95 o 
  -2   4  11        6.19       11.47      4.02 o 
  -1   4  11       15.70       11.89      4.76 o 
   0   4  11       15.17       20.78      5.54 o 
   1   4  11        5.82       12.68      4.63 o 
   2   4  11        1.94        5.09      5.34 o 
   3   4  11       14.68       25.02      5.53 o 
   4   4  11       15.38       17.26      6.20 o 
  -8   5  11        0.04        3.66      3.66 o 
  -7   5  11        5.68        3.76      3.76 o 
  -6   5  11        1.96        1.55      3.43 o 
  -5   5  11        0.49        1.25      3.77 o 
  -4   5  11        1.13        0.77      3.84 o 
  -3   5  11       18.65       21.21      4.58 o 
  -2   5  11       33.79       31.15      5.82 o 
  -1   5  11       21.45       23.89      5.73 o 
   0   5  11        1.07        6.03      5.27 o 
   1   5  11        0.62        3.90      5.47 o 
 -12   0  12       47.39       42.11      5.55 o 
 -11   0  12        0.11        7.47      4.01 o 
 -10   0  12       34.54       28.66      4.43 o 
  -9   0  12       88.49       69.51      5.81 o 
  -8   0  12      114.76      134.49      6.99 o 
  -7   0  12      145.05      137.94      7.02 o 
  -6   0  12       66.97       66.31      5.83 o 
  -5   0  12       57.22       63.44      5.23 o 
  -4   0  12      108.88      101.76      6.20 o 
  -3   0  12        4.17        3.67      3.67 o 
  -2   0  12        0.08        1.74      3.50 o 
  -1   0  12        0.84        2.56      3.74 o 
   0   0  12       24.53       18.73      4.25 o 
   1   0  12       90.79       84.13      5.71 o 
   2   0  12      205.60      150.76      6.95 o 
   3   0  12      140.36      103.72      6.07 o 
   4   0  12       11.75       10.44      3.77 o 
 -12   1  12        0.69        2.12      3.65 o 
 -11   1  12        0.38        3.63      3.83 o 
 -10   1  12        0.05        3.63      4.00 o 
  -9   1  12        1.95        7.81      3.81 o 
  -8   1  12        0.14        3.98      3.98 o 
  -7   1  12        0.01        2.27      3.77 o 
  -6   1  12       50.50       51.48      5.07 o 
  -5   1  12       72.68       68.09      5.78 o 
  -4   1  12        3.52        2.40      3.88 o 
  -3   1  12        7.80        4.07      3.69 o 
  -2   1  12       33.86       26.58      4.27 o 
  -1   1  12       28.70       24.15      4.19 o 
   0   1  12        2.76        3.17      3.96 o 
   1   1  12        1.63        6.00      3.79 o 
   2   1  12        1.80        1.57      3.94 o 
   3   1  12       14.77        7.09      4.72 o 
   4   1  12        0.22        2.97      4.15 o 
 -11   2  12       15.14       24.25      4.58 o 
 -10   2  12        0.07        3.22      3.78 o 
  -9   2  12       22.32       17.28      4.32 o 
  -8   2  12       49.31       49.72      5.03 o 
  -7   2  12       25.30       33.70      4.42 o 
  -6   2  12       18.90       12.19      4.36 o 
  -5   2  12        2.15        5.39      3.96 o 
  -4   2  12      134.43      142.99      6.62 o 
  -3   2  12      153.26      145.25      6.83 o 
  -2   2  12       31.03       32.95      4.57 o 
  -1   2  12        6.06        1.53      4.21 o 
   0   2  12        0.18        6.68      4.04 o 
   1   2  12       14.27       22.35      4.34 o 
   2   2  12       30.90       31.02      5.43 o 
   3   2  12       40.28       44.80      5.43 o 
  -9   3  12       13.45       14.23      4.25 o 
  -8   3  12        0.01        1.64      3.63 o 
  -7   3  12        1.18        0.36      3.94 o 
  -6   3  12        1.64        2.81      3.69 o 
  -5   3  12       39.66       34.95      4.52 o 
  -4   3  12       16.08        0.00      4.19 o 
  -3   3  12        9.35       11.10      4.30 o 
  -2   3  12       55.50       49.46      5.27 o 
  -1   3  12       82.42       79.57      6.02 o 
   0   3  12       53.49       55.23      6.02 o 
   1   3  12       28.14       26.00      5.75 o 
   2   3  12        4.61        1.47      5.39 o 
  -6   4  12        1.68        2.90      3.58 o 
  -5   4  12        3.61        7.56      3.78 o 
  -4   4  12        0.33        4.62      3.55 o 
  -3   4  12       28.26       28.81      4.71 o 
  -2   4  12       36.34       38.59      5.26 o 
  -7   1  13        3.54       11.10      4.14 o 
  -6   1  13        0.36        0.93      3.90 o 
  -5   1  13        0.01        2.20      3.49 o 
  -4   1  13        9.18        8.74      4.20 o 
  -3   1  13       25.69       26.77      4.55 o 
  -2   1  13       28.91       22.29      4.60 o 
  -1   1  13        2.98        1.13      3.78 o 
                                                 
